# Supplementary material for: In silico pharmacological analysis of Tinospora cordifolia compounds targeting African swine fever virus B175L
Source: PLoS One. 2026 Jun 3;21(6):e0341938. doi: 10.1371/journal.pone.0341938 (PMC13232821; doi:10.1371/journal.pone.0341938)
Supplement: S1 Table — (XLSX) [file pone.0341938.s005.xlsx]

## Sheet: Sheet1
S1 Table. List of compounds identified in the GC-MS analysis of Tinospora cordifolia stem methanol extract
S. No.	RT	Area%	Compound Name	Compound Pubchem ID	IUPAC Name	Chemical Formula	Chemical Class	Functional Groups
L1	3.062	0.01	Butanoic acid, 4,4,4,-trichloro-2-methyl-, methyl ester	548035	methyl 4,4,4-trichloro-2-methylbutanoate	C6H9Cl3O2	Halogenated Branched-Chain Fatty Acid Methyl Ester	Trichloromethyl Group (–CCl3), Ester (–COOCH3), α-methyl (C-Branching)
L2			1,1,2-Trichloro-2-[(2-chloroethyl)thio]ethene	548507	1,1,2-trichloro-2-(2-chloroethylsulfanyl)ethene	C4H4Cl4S	Halogenated Thioether (Vinylic Sulfide)	Trichlorovinyl Group (CCl2=CCl-), Thioether Linkage (-S-), 2-Chloroethyl Group (-CH2CH2Cl)
L3			Benzaldehyde, 5-bromo-2-hydroxy-,(5-trifluoromethyl-2-pyridyl)hydrazone	136651250	4-bromo-2-[(Z)-[[5-(trifluoromethyl)-2-pyridinyl]hydrazinylidene]methyl]phenol	C13H9BrF3N3O	Aryl-pyridyl-hydrazone Derivative	Trifluoromethyl Group (–CF3), Hydrazone (–CH=N–NH–), Brophenol, Pyridine Ring
L4	7.761	0.11	1,6-Heptadiyne	337121	hepta-1,6-diyne	C7H8	Alkyne (Terminal Diyne)	Terminal Triple Bonds (Alkynes), Linear Carbon Chain
L5			4-Benzyloxy-3-methoxyphenylacetonitrile	297963	2-(3-methoxy-4-phenylmethoxyphenyl)acetonitrile	C16H15NO2	Benzyloxy and Methoxy-Subtituted Aromatic Nitrile	Nitrile Aryl Ether (Ar–O–CH2Ph), Methoxy (–OCH3), Aromatic Rings
L6			Carbamic acid, N-(3-oxo-4-isoxazolidinyl)-, benzyl ester	561323	benzyl N-(3-oxo-1,2-oxazolidin-4-yl)carbamate	C11H12N2O4	Isoxazolidinone Derivative	Carbamate Group (–OC(=O)NH–), Lactam/Isoxazolidinone Ring, Benzyl Group (Ph–CH2–), Carbonyl Group
L7	14.008	0.11	2,4-Dihydroxy-2,5-dimethyl-3(2H)-furan-3-one	538757	2,4-dihydroxy-2,5-dimethylfuran-3-one	C6H8O4	Furanone	Enolic/Phenolic OH Groups, Ketone Group, Cyclic Ether
L8	17.489	0.09	2-Furanmethanol	7361	furan-2-ylmethanol	C5H6O2	Furan / Furfuryl Alcohol	Furan Ring, Primary Alcohol
L9	18.347	0.48	1H-Indol-5-ol	16054	1H-indol-5-ol	C8H7NO	Hydroxyindole	Indole Ring, Hydroxyl Group (-OH), Secondary Aromatic Amine (-NH)
L10	21.469	0.11	1,2-Cyclopentanedione	566657	cyclopentane-1,2-dione	C5H6O2	Cyclic Diketone	Ketone Groups, Enolizable α-protons
L11			2-Cyclopenten-1-one, 2-hydroxy-	82674	2-hydroxycyclopent-2-en-1-one	C5H6O2	α-hydroxy Cyclopentenone	Enolic -OH, α,β-Unsaturated Ketone
L12	21.498	0.15	3H-Pyrazol-3-one, 1,2-dihydro-5-methyl-	319771	5-methyl-1,2-dihydropyrazol-3-one	C4H6N20	Pyrazolone	Lactam/Pyrazolone Ring, Carbonyl Group (C=O) , Secondary Amine (NH), Double Bond (C=C)
L13	24.371	0.08	Mequinol	9015	4-methoxyphenol	C7H8O2	Phenol / Phenolic Ether	Phenolic Hydroxyl Group, Methoxy Group (-OCH3), Aromatic Ring
L14			Phenol, 2-methoxy-	460	2-methoxyphenol	C7H8O2	Methoxy-phenol	Phenolic Hydroxyl Group (-OH), Methoxy Group (-OCH₃), Aromatic Ring
L15	26.064	0.07	Benzyl nitrile	8794	2-phenylacetonitrile	C8H7NO	Aromatic Nitrile	Nitrile Group, Benzyl Group
L16	28.651	0.08	Cyclododecane	9268	cyclododecane	C12H24	Macrocyclic Alkane	Cyclic Alkane Ring
L17			Cyclopropane, nonyl-	522556	nonylcyclopropane	C12H24	Alky-substituted Cycloalkane	Cyclopropane Ring, Nonyl Chain
L18			1-Tetradecanol	8209	tetradecan-1-ol	C14H30O	Fatty Alcohol	Primary Hydroxyl Group (–OH), Saturated Aliphatic Chain
L19	39.476	0.06	Docosane	12405	docosane	C22H46	Aliphatic Alkane (Paraffin)	Saturated Aliphatic C-C and C-H Bonds
L20			Eicosyl isobutyl ether	91693109	1-(2-methylpropoxy)icosane	H24H50O	Long-chain Aliphatic Ether	Ether Group (C–O–C), Long Aliphatic Chain (C20H41), Isobutyl Group
L21	39.682	0.26	Hexadecanoic acid, methyl ester	8181	methyl hexadecanoate	C17H34O2	Fatty Acid Methyl Ester (FAME)	Ester Group (–COOCH₃), Long Aliphatic Chain
L22			Pentadecanoic acid, 14-methyl-, methyl ester	21205	methyl 14-methylpentadecanoate	C17H34O2	Branched-chain Fatty Acid Ester (BCFA Ester)	Ester Group (–COOCH₃), Branched Aliphatic Chain, Terminal Isopropyl-like Branching
L23	41.037	1.69	4H-Pyran-4-one, 2,3-dihydro-3,5-dihydroxy-6-methyl-	119838	3,5-dihydroxy-6-methyl-2,3-dihydropyran-4-one	C6H8O4	Dihydropyranone	Hydroxyl Groups (-OH), Ketone Group (C=O), Cyclic Ether, Enolic System
L24	42.194	0.19	4H-Pyran-4-one, 3,5-dihydroxy-2-methyl-	70627	3,5-dihydroxy-2-methylpyran-4-one	C6H6O4	Pyranone / Gamma-Pyrone	Enolic Hydroxyl Groups (-OH), Carbonyl Group (C=O), Heterocyclic Oxygen
L25	45.234	0.28	Butanedioic acid, monomethyl ester	77487	4-methoxy-4-oxobutanoic acid	C5H8O4	Dicarboxylic Acid Monoester	Carboxylic Acid Group (–COOH), Ester Group (–COOCH₃), Aliphatic Linker
L26	46.426	0.03	Benzofuran, 2,3-dihydro-	10329	2,3-dihydro-1-benzofuran	C8H8O	Benzofuran / Benzofuranoid	Cyclic Ether, Aromatic Ring, Saturated Carbon Center
L27			Benzene, 1-ethynyl-4-fluoro-	522627	1-ethynyl-4-fluorobenzene	C8H5F	Halogenated Aromatic / Alkyne	Ethynyl Group (–C≡CH), Fluorine Atom (–F), Aromatic Ring
L28			Cumidine	7464	4-propan-2-ylaniline	C9H13N	Aromatic Amine	Primary Amino Group (-NH2), Isopropyl Group, Aromatic Ring
L29	48.119	0.02	Tetracosane	12592	tetracosane	C24H50	Long-chain Alkane (Paraffin)	Saturated Carbon Chain
L30	49.208	0.21	cis-13-Octadecenoic acid, methyl ester	12541027	methyl (Z)-octadec-13-enoate	C19H36O2	Unsaturated Fatty Acid Ester	Ester Group (–COOCH₃), Alkene (C=C) Double Bond, Hydrocarbon Tail
L31			9-Octadecenoic acid, methyl ester,(E)-	5280590	methyl (E)-octadec-9-enoate	C19H36O2	Unsaturated Fatty Acid Methyl Ester (FAME)	Ester Group (–COOCH₃), (E)-Alkene (trans-Double Bond), Long Aliphatic Chain
L32			11-Octadecenoic acid, methyl ester	5364432	methyl (E)-octadec-11-enoate	C19H36O2	Unsaturated Fatty Acid Methyl Ester (FAME)	Ester Group (–COOCH₃), trans-Double Bond (at C11), Aliphatic Chain
L33	51.127	2.05	Dodecanoic acid	3893	dodecanoic acid	C12H24O2	Saturated Fatty Acid	Carboxylic Acid Group (–COOH), Dodecyl Chain
L34	52.202		Sulfurous acid, pentyl tridecyl ester	6421052	pentyl tridecyl sulfite	C18H38O3S	Sulfite Ester	Sulfite Group (–O–S(=O)–O–), Tridecyl Chain, Pentyl Chain
L35	53.659	0.33	9,12,15-Octadecatrienoic acid, methyl ester, (Z,Z,Z)-	5319706	methyl (9Z,12Z,15Z)-octadeca-9,12,15-trienoate	C19H32O2	Polyunsaturated Fatty Acid Methyl Ester (PUFA Ester)	Ester Group (–COOCH₃), Three (Z)-Alkene Groups (cis-Double Bonds), Methylene-Interrupted System
L36			1,3-Cyclooctadiene	299882	(1Z,3Z)-cycloocta-1,3-diene	C8H12	Cycloalkadiene	Conjugated Double Bonds (C=C-C=C), Cyclic Hydrocarbon Framework
L37	54.801	0.11	DL-Proline, 5-oxo-, methyl ester	500249	methyl 5-oxopyrrolidine-2-carboxylate	C6H9NO3	Cyclic Amino Acid Derivative / Pyrrolidinone	Lactam Group (Cyclic Amide), Methyl Ester Group (–COOCH₃), Pyrrolidine Ring, Secondary amine
L38			2-[p-Chlorobenzyl]piperidine	412870	2-[(4-chlorophenyl)methyl]piperidine	C12H16CIN	Piperidine/Halogenated alkaloid	Piperidine Ring (Secondary Amine), Chlorinated Aromatic Ring, Benzylic Methylene Bridge (–CH2–) Linking Ring and Piperidine
L39			Piperidine, 2-(tetrahydro-2-furanyl)-	5012113	2-(oxolan-2-yl)piperidine	C9H17NO	Piperidinyl Tetrahydrofuran	Secondary Amine (Piperidine-NH), Saturated Cyclic Ether, Saturated Piperidine Ring
L40	56.342	0.56	Phytol	5280435	(E,7R,11R)-3,7,11,15-tetramethylhexadec-2-en-1-ol	C20H40O	Diterpene Alcohol	Primary Allylic Alcohol (–OH), Trisubstituted Double Bond (C=C), Branched Aliphatic Isoprenoid Chain
L41	59.339	0.58	Tetradecanoic acid	11005	tetradecanoic acid	C14H28O2	Long-chain Saturated Fatty Acid	Carboxylic Acid Group (–COOH), Saturated Tetradecyl Hydrocarbon Chain
L42	60.878	0.01	2-Amino-4-methyl-5-nitropyridine	243165	4-methyl-5-nitropyridin-2-amine	C6H7O2	Aminopyridine / Pyridine Derivative	Amino Group (-NH2), Nitro Group (-NO2), Pyridine Ring Nitrogen, Methyl Group (-CH3)
L43	62.967	0.05	1-Octadecene	8217	octadec-1-ene	C18H36	Alpha-Olefin / Long-chain Alkene	Terminal Double Bond (R-CH=CH2), Hydrocarbon Tail
L44			Carbonic acid, hexadecyl 2,2,2-trichloroethyl ester	6421324	hexadecyl 2,2,2-trichloroethyl carbonate	C19H35Cl3O3	Carbonate Ester	Carbonate Group (–O–(C=O)–O–), Trichloroethyl Group (–CH2CCl3), Hexadecyl Chain (C16H33)
L45			Acetic acid, chloro-, octadecyl ester	79299	octadecyl 2-chloroacetate	C20H39ClO2	Halogenated Fatty Acid Ester	Alpha-Halo Ester Group (Cl-CH2-COO-R), Octadecyl Chain (C18H37), Chlorine Atom (Cl)
L46	63.198	0.24	Pentadecanoic acid	13849	pentadecanoic acid	C15H30O2	Odd-chain Saturated Fatty Acid	Carboxylic Acid Group (–COOH), Pentadecyl Chain
L47	65.163	0.2	2-[2-[2-[2-[2-[2-[2-[2-[2-[2-(2-Methoxyethoxy)ethoxy]ethoxy]ethoxy]ethoxy]ethoxy]ethoxy]ethoxy]ethoxy]ethoxy]ethanol	14433924	2-[2-[2-[2-[2-[2-[2-[2-[2-[2-(2-methoxyethoxy)ethoxy]ethoxy]ethoxy]ethoxy]ethoxy]ethoxy]ethoxy]ethoxy]ethoxy]ethanol	H23H48O12	Polyether / Ethoxylated Alcohol	Multiple Ether Linkages (–O–), Terminal Hydroxyl Group (–OH), Ethylene Bridges (–CH2–CH2–)
L48	67.239	26.78	n-Hexadecanoic acid	985	hexadecanoic acid	C16H32O2	Long-chain Saturated Fatty Acid	Carboxylic Acid Group (–COOH), Hexadecyl Chain
L49	68.529	0.43	Palmitoleic acid	445638	(Z)-hexadec-9-enoic acid	C16H30O2	Monounsaturated Fatty Acid	Carboxylic Acid Group (–COOH), Cis-Double Bond (C=C), Aliphatic Chain
L50			Hexadecenoic acid, Z-11-	5312414	(Z)-hexadec-11-enoic acid	C16H30O2	Monounsaturated Fatty Acid (MUFA)	Carboxylic Acid Group (–COOH), Cis-Double Bond (C=C), Difference from Δ9 isomer
L51	71.355	0.3	1-Docosene	74138	docos-1-ene	C22H44	Long-chain Alpha-Olefin	Terminal Double Bond (–CH=CH2), Docosyl Chain
L52			n-Tetracosanol-1	10472	tetracosan-1-ol	C24H50O	Saturated Fatty Alcohol	Primary Hydroxyl Group (–OH), Tetracosyl Chain
L53			Behenic alcohol	12620	docosan-1-ol	C22H46O	Saturated Fatty Alcohol	Primary Hydroxyl Group (–OH), Docosyl Chain
L54	71.382	0.41	Cyclopentadecane	67525	cyclopentadecane	C15H30	Cycloalkane (Macrocycle)	Saturated Macrocycle (C15H30), Purely Hydrophobic
L55	72.036	1.76	Heptadecanoic acid	10465	heptadecanoic acid	C17H34O2	Odd-chain Saturated Fatty Acid	Carboxylic Acid Group (–COOH), Heptadecyl Chain
L56	73.595	0.04	cis-10-Heptadecenoic acid	5312435	(Z)-heptadec-10-enoic acid	C17H32O2	Odd-Chain Monounsaturated Fatty Acid	Carboxylic Acid Group (–COOH), Cis-Double Bond (C=C), Hydrophobic Tail
L57	74.397	0.49	Squalene	638072	(6E,10E,14E,18E)-2,6,10,15,19,23-hexamethyltetracosa-2,6,10,14,18,22-hexaene	C30H50	Triterpene (All-trans Isomer)	Hexaene System, Poly-isoprenoid Chain, High Degree of Unsaturation
L58	78.018	7.92	Octadecanoic acid	5281	octadecanoic acid	C18H36O2	Long-chain Saturated Fatty Acid	Carboxylic Acid Group (–COOH), Octadecyl Chain
L59	78.554	0.03	Octaethylene glycol monododecyl ether	123921	2-[2-[2-[2-[2-[2-[2-(2-dodecoxyethoxy)ethoxy]ethoxy]ethoxy]ethoxy]ethoxy]ethoxy]ethanol	C28H58O9	Polyethylene Glycol (PEG) Alkyl Ether	Dodecyl Chain (C12H25), Polyether Chain (8 Ethylene Oxide units),Terminal Hydroxyl Group (–OH)
L60	78.606	0.04	Isobutyric acid, hexadecyl ester	560580	hexadecyl 2-methylpropanoate	C20H40O2	Fatty Acid Ester (Branched)	Ester Linkage (–COO–), Isobutyl Head (–CH(CH3)2), Hexadecyl Chain (C16H33)
L61	78.693	0.01	Heptaethylene glycol monododecyl ether	76459	2-[2-[2-[2-[2-[2-(2-dodecoxyethoxy)ethoxy]ethoxy]ethoxy]ethoxy]ethoxy]ethanol	C26H54O8	Polyethylene Glycol (PEG) Alkyl Ether	Dodecyl Chain (C12H25), Heptaethylene Glycol Chain, Terminal Hydroxyl Group (–OH)
L62	79.102	3.34	9-Octadecenoic acid, (E)-	637517	(E)-octadec-9-enoic acid	C18H34O2	Trans-Monounsaturated Fatty Acid (trans-MUFA)	Carboxylic Acid Group (–COOH), Trans-Double Bond (C=C), Aliphatic Chain
L63	80.953	18.87	9,12-Octadecadienoic acid (Z,Z)-	5280450	(9Z,12Z)-octadeca-9,12-dienoic acid	C18H32O2	Polyunsaturated Fatty Acid (PUFA)	Carboxylic Acid Group (–COOH), Two Cis-Double Bonds, Hydrophobic Tail
L64			Linoelaidic acid	5282457	(9E,12E)-octadeca-9,12-dienoic acid	C18H32O2	Trans-Polyunsaturated Fatty Acid (trans-PUFA)	Carboxylic Acid Group (–COOH), Two Trans-Double Bonds, Linear Rigidity
L65	81.703	2.25	Tricyclo[6.3.0.0(2,6)]undecan-10-one, 3-[(2-methoxyethoxy)methoxy]-2-methyl-	560622	3-(2-methoxyethoxymethoxy)-3a-methyl-2,3,3b,4,6,6a,7,7a-octahydro-1H-cyclopenta[a]pentalen-5-one	C16H26O4	Polycyclic Sesquiterpenoid Derivative	Tricyclic Core, Cyclic Ketone (C=O), MEM-type Ether Side Chain, Angular Methyl Group
L66			3,3'-Isopropylidenebis(1,5,8,11-tetraoxacyclotridecane)	560723	12-[2-(1,4,7,10-tetraoxacyclotridec-12-yl)propan-2-yl]-1,4,7,10-tetraoxacyclotridecane	C21H40O8	Bis-Crown Ether	Two 13-Crown-4 Rings, Isopropylidene Bridge (–C(CH3)2–), Polyether Framework
L67	82.392	0.392	2-[2-[2-[2-[2-[2-[2-[2-(2-Hydroxyethoxy)ethoxy]ethoxy]ethoxy]ethoxy]ethoxy]ethoxy]ethoxy]ethanol	4867	2-[2-[2-[2-[2-[2-[2-[2-(2-hydroxyethoxy)ethoxy]ethoxy]ethoxy]ethoxy]ethoxy]ethoxy]ethoxy]ethanol	C18H38O10	Polyethylene Glycol (PEG)	Terminal Hydroxyl Groups (–OH), Repeating Ether Oxygens (–O–)
L68	82.41	0.37	Methyl 3-hydroxybutyrate, TMS derivative	560665	methyl 3-trimethylsilyloxybutanoate	C8H18O3Si	Silylated Hydroxy Acid Ester	Methyl Ester (–COOCH₃), Trimethylsilyl (TMS) Ether (–OSi(CH3)3), Chiral Center
L69			2-[2-[2-[2-[2-[2-[2-[2-[2-[2-(2-Hydroxyethoxy)ethoxy]ethoxy]ethoxy]ethoxy]ethoxy]ethoxy]ethoxy]ethoxy]ethoxy]ethanol	81260	2-[2-[2-[2-[2-[2-[2-[2-[2-[2-(2-hydroxyethoxy)ethoxy]ethoxy]ethoxy]ethoxy]ethoxy]ethoxy]ethoxy]ethoxy]ethoxy]ethanol	C22H46O12	Polyethylene Glycol (PEG)	Dual Terminal Hydroxyl Groups (–OH), 10 Internal Ether Linkages, Highly Flexible Backbone
L70	82.907	3.99	9,12,15-Octadecatrienoic acid, (Z,Z,Z)-	5280934	(9Z,12Z,15Z)-octadeca-9,12,15-trienoic acid	C18H30O2	Polyunsaturated Fatty Acid (PUFA)	Carboxylic Acid Group (–COOH), Three Cis-Double Bonds, High Unsaturation
L71	82.944	6.59	Methyl 8,11,14-heptadecatrienoate	85978449	methyl heptadeca-8,11,14-trienoate	C18H30O2	Odd-Chain Polyunsaturated Fatty Acid (OC-PUFA) Ester	Methyl Ester (–COOCH3), Methylene-interrupted Triene, Odd-Carbon Backbone
L72	84.841	1.17	Decaethylene glycol, TMS derivative	91692304	2-[2-[2-[2-[2-[2-[2-[2-[2-(2-trimethylsilyloxyethoxy)ethoxy]ethoxy]ethoxy]ethoxy]ethoxy]ethoxy]ethoxy]ethoxy]ethanol	C23H50O11Si	Silylated Polyethylene Glycol	Trimethylsilyl (TMS) Cap (–OSi(CH3)3, Decaethylene Glycol Chain ((–O–CH2–CH2), Terminal Hydroxyl Group (–OH)
L73	85.429	0.23	Undecaethylene glycol, TMS derivative	91692305	2-[2-[2-[2-[2-[2-[2-[2-[2-[2-(2-trimethylsilyloxyethoxy)ethoxy]ethoxy]ethoxy]ethoxy]ethoxy]ethoxy]ethoxy]ethoxy]ethoxy]ethanol	C25H54O12Si	Silylated Polyethylene Glycol	Trimethylsilyl (TMS) Ether, Undecaethylene Glycol Backbone, Free Terminal Hydroxyl Group (–OH)
L74	85.642	0.02	18,18'-Bi-1,4,7,10,13,16-hexaoxacyclononadecane	560657	18-(1,4,7,10,13,16-hexaoxacyclononadec-18-yl)-1,4,7,10,13,16-hexaoxacyclononadecane	C26H50O12	Bis-Crown Ether (Macrocycle)	Two 19-Crown-6 Rings, Direct C–C Linkage, Polyether Framework
L75			2-[2-[2-[2-[2-[2-[2-(2-Hydroxyethoxy)ethoxy]ethoxy]ethoxy]ethoxy]ethoxy]ethoxy]ethanol	78798	2-[2-[2-[2-[2-[2-[2-(2-hydroxyethoxy)ethoxy]ethoxy]ethoxy]ethoxy]ethoxy]ethoxy]ethanol	C16H34O9	Polyethylene Glycol (PEG)	Terminal Hydroxyl Groups (–OH), Ether Linkages (–O–)
L76	87.502	0.02	15-Crown-5	36336	1,4,7,10,13-pentaoxacyclopentadecane	C10H20O5	Crown Ether (Macrocycle)	Ethyleneoxy Units (–CH2CH2O–), Electron-Rich Cavity, Hydrophobic Exterior
L77	87.547	0.05	1,4,7,10,13,16-Hexaoxacyclooctadecane	28557	1,4,7,10,13,16-hexaoxacyclooctadecane	C12H24O6	Crown Ether (Macrocycle)	Six Ether Oxygens (–O–), 18-Membered Ring, Amphiphilic Character
L78	87.603	0.03	Heptaethylene glycol	79718	2-[2-[2-[2-[2-[2-(2-hydroxyethoxy)ethoxy]ethoxy]ethoxy]ethoxy]ethoxy]ethanol	C14H30O8	Polyethylene Glycol (PEG)	Dual Terminal Hydroxyl Groups (–OH), Ether Oxygens (–O–), Ethylene Spacers
L79			2-[2-[2-[2-[2-[2-[2-(2-Methoxyethoxy)ethoxy]ethoxy]ethoxy]ethoxy]ethoxy]ethoxy]ethanol	526558	2-[2-[2-[2-[2-[2-[2-(2-methoxyethoxy)ethoxy]ethoxy]ethoxy]ethoxy]ethoxy]ethoxy]ethanol	C17H36O9	Polyethylene Glycol (PEG) Monoalkyl Ether	Terminal Methyl Ether (–OCH3), Terminal Hydroxyl Group (–OH), Octaethylene Glycol Backbone
L80	87.64	0.04	2-[2-[2-[2-[2-[2-[2-[2-(2-Methoxyethoxy)ethoxy]ethoxy]ethoxy]ethoxy]ethoxy]ethoxy]ethoxy]ethanol	11339376	2-[2-[2-[2-[2-[2-[2-[2-(2-methoxyethoxy)ethoxy]ethoxy]ethoxy]ethoxy]ethoxy]ethoxy]ethoxy]ethanol	C19H40O10	Polyethylene Glycol (PEG) Monoalkyl Ether	Terminal Methyl Ether (–OCH3), Terminal Hydroxyl Group (–OH), Ether Linkages
L81			2-[2-[2-[2-[2-[2-[2-[2-[2-(2-Hydroxyethoxy)ethoxy]ethoxy]ethoxy]ethoxy]ethoxy]ethoxy]ethoxy]ethoxy]ethanol	79689	2-[2-[2-[2-[2-[2-[2-[2-[2-(2-hydroxyethoxy)ethoxy]ethoxy]ethoxy]ethoxy]ethoxy]ethoxy]ethoxy]ethoxy]ethanol	C20H42O11	Polyethylene Glycol (PEG)	Dual Terminal Hydroxyl Groups (–OH), Ether Oxygens (–O–), High Rotational Freedom
L82			Hexaethylene glycol	17472	2-[2-[2-[2-[2-(2-hydroxyethoxy)ethoxy]ethoxy]ethoxy]ethoxy]ethanol	C12H26O7	Polyethylene Glycol (PEG)	Dual Terminal Hydroxyl Groups (–OH), Five Internal Ether Oxygens (–O–), Compact Chain Length
L83	88.55	0.01	2-[2-[2-[2-[2-[2-[2-[2-[2-(2-Methoxyethoxy)ethoxy]ethoxy]ethoxy]ethoxy]ethoxy]ethoxy]ethoxy]ethoxy]ethanol	14550547	2-[2-[2-[2-[2-[2-[2-[2-[2-(2-methoxyethoxy)ethoxy]ethoxy]ethoxy]ethoxy]ethoxy]ethoxy]ethoxy]ethoxy]ethanol	C21H44O11	Polyethylene Glycol (PEG) Monoalkyl Ether	Terminal Methyl Ether (–OCH₃), Terminal Hydroxyl Group (–OH), Ether Backbone
L84			(18S,19S)-18,19-Dihydroxy-1,4,7,10,13,16-hexaoxocycloencosane	14004859	trans-(18S,19S)-1,4,7,10,13,16-hexaoxacycloicosane-18,19-diol	C14H28O8	Vicinal Diol-Functionalized Crown Ether	20-Membered Macrocyclic Ring, Vicinal Diol (–OH at C18, C19), Chiral Centers
L85	88.618	0.01	3-(1,3-Dihydroxyisopropyl)-1,5,8,11,14,17-hexaoxacyclononadecane	560725	2-(1,4,7,10,13,16-hexaoxacyclononadec-18-yl)propane-1,3-diol	C16H32O8	C-Functionalized Crown Ether	19-Crown-6 Macrocycle, Primary Vicinal-like Diol Arm, Tertiary Branching Point
L86	88.642	0.01	3,6,9,12,15-Pentaoxanonadecan-1-ol	74516	2-[2-[2-[2-(2-butoxyethoxy)ethoxy]ethoxy]ethoxy]ethanol	C14H30O6	Polyethylene Glycol (PEG) Monoalkyl Ether	Terminal Butoxy Group (–OCH2CH2CH2CH3), Terminal Hydroxyl Group (–OH), Pentaethylene Glycol Backbone
