# Supplementary material for: In silico pharmacological analysis of Tinospora cordifolia compounds targeting African swine fever virus B175L
Source: PLoS One. 2026 Jun 3;21(6):e0341938. doi: 10.1371/journal.pone.0341938 (PMC13232821; doi:10.1371/journal.pone.0341938)
Supplement: S2 Table — (XLSX) [file pone.0341938.s006.xlsx]

## Sheet: Sheet1
S2 Table. Predicted pharmacokinetic properties and toxicity profiles of compounds identified in the GC-MS analysis of Tinospora cordifolia stem methanol extract using SwissADME, ProTox 3.0, and Datawarrior
S. No.	Compound Pubchem ID	SMILE	Heavy Atoms	Aromatic Heavy Atoms	Rotatable Bonds	Total Molweight (g/mol)	MLOGP	H-Acceptors	H-Donors	Lipinski (Yes/No)	Bioavailability Score	Log S (ESOL)	GI Absorption	Synthetic Accessibility	Acute Oral Toxcity	LD50 of Rat (mg/kg)	Cardiotoxicity	AMES Toxicity	Carcinogencity	Immunotoxicity	Cytotoxicity	Hepatotoxicity	Mutagenic	Tumourigenic	Reproductive Effective	Irritant
L1	548035	CC(CC(Cl)(Cl)Cl)C(=O)OC	11	0	4	219.494	2.28	2	0	0/Yes	0.55	-2.72	High	2.3	5	2049	Inactive	Inactive	Active	Inactive	Inactive	Inactive	high	low	high	high
L2	548507	C(CCl)SC(=C(Cl)Cl)Cl	9	0	3	225.954	3.15	0	0	0/Yes	0.55	-3.51	High	2.89	3	75	Active	Active	Active	Inactive	Inactive	Inactive	high	high	high	high
L3	136651250	C1=CC(=C(C=C1Br)/C=N\NC2=NC=C(C=C2)C(F)(F)F)O	21	12	4	360.132	3.01	6	2	0/Yes	0.55	-4.76	High	2.81	4	1500	Inactive	Inactive	Active	Active	Inactive	Active	none	none	none	none
L4	337121	C#CCCCC#C	7	0	2	92.1405	3.62	0	0	0/Yes	0.55	-1.49	Low	3.12	5	2300	Inactive	Inactive	Active	Inactive	Active	Inactive	none	none	none	none
L5	297963	COC1=C(C=CC(=C1)CC#N)OCC2=CC=CC=C2	19	12	5	253.3	2.49	3	0	0/Yes	0.55	-3.3	High	2.03	4	1000	Inactive	Inactive	Inactive	Inactive	Inactive	Inactive	none	none	none	low
L6	561323	C1C(C(=O)NO1)NC(=O)OCC2=CC=CC=C2	17	6	5	236.226	0.35	4	2	0/Yes	0.55	-1.64	High	3.26	4	1516	Inactive	Active	Active	Inactive	Inactive	Inactive	none	none	none	none
L7	538757	CC1=C(C(=O)C(O1)(C)O)O	41	24	11	613.93	-1.36	6	5	1/Yes	0.55	-6.02	Low	4.57	4	1608	Inactive	Inactive	Inactive	Inactive	Inactive	Inactive	none	none	none	none
L8	7361	C1=COC(=C1)CO	7	5	1	98.1006	-0.47	2	1	0/Yes	0.55	-1.09	High	1.97	3	160	Inactive	Inactive	Active	Inactive	Inactive	Inactive	high	high	none	high
L9	16054	C1=CC2=C(C=CN2)C=C1O	10	9	0	133.15	0.91	1	2	0/Yes	0.55	-1.98	High	1	3	360	Inactive	Inactive	Inactive	Inactive	Inactive	Inactive	none	none	none	none
L10	566657	C1CC(=O)C(=O)C1	7	0	0	98.1006	-0.42	2	0	0/Yes	0.55	-0.19	High	1.15	4	780	Inactive	Active	Inactive	Inactive	Inactive	Inactive	none	none	none	high
L11	82674	C1CC(=O)C(=C1)O	7	0	0	98.1006	-0.42	2	1	0/Yes	0.55	-0.69	High	2.3	4	400	Inactive	Inactive	Inactive	Inactive	Inactive	Inactive	none	none	none	low
L12	319771	CC1=CC(=O)NN1	7	5	0	98.1046	-0.22	3	2	0/Yes	0.55	-1.05	High	1.21	4	375	Inactive	Inactive	Active	Inactive	Inactive	Active	none	none	low	none
L13	9015	COC1=CC=C(C=C1)O	9	6	1	124.139	1.15	2	1	0/Yes	0.55	-2.03	High	1	4	1600	Inactive	Inactive	Active	Inactive	Inactive	Inactive	none	none	none	none
L14	460	COC1=CC=CC=C1O	9	6	1	124.139	1.15	2	1	0/Yes	0.55	-1.87	High	1	4	520	Inactive	Inactive	Active	Inactive	Inactive	Inactive	none	none	high	high
L15	8794	C1=CC=C(C=C1)CC#N	9	6	1	117.151	1.78	1	0	0/Yes	0.55	-1.98	High	1	2	46	Inactive	Inactive	Inactive	Inactive	Inactive	Inactive	high	none	none	high
L16	9268	C1CCCCCCCCCCC1	12	0	0	168.323	5	0	0	1/Yes	0.55	-3.47	Low	2.21	3	750	Inactive	Inactive	Active	Inactive	Inactive	Inactive	none	none	none	none
L17	522556	CCCCCCCCCC1CC1	12	0	8	168.323	5	0	0	1/Yes	0.55	-4.27	Low	2.01	3	880	Inactive	Inactive	Inactive	Inactive	Inactive	Inactive	none	none	none	none
L18	8209	CCCCCCCCCCCCCCO	15	0	12	214.391	3.95	1	1	0/Yes	0.55	-4.18	High	2.07	4	1000	Inactive	Inactive	Inactive	Inactive	Inactive	Inactive	none	high	none	high
L19	12405	CCCCCCCCCCCCCCCCCCCCCC	22	0	19	310.607	7.82	0	0	1/Yes	0.55	-7.78	Low	2.96	3	750	Inactive	Inactive	Inactive	Inactive	Inactive	Inactive	none	none	none	none
L20	91693109	CCCCCCCCCCCCCCCCCCCCOCC(C)C	24	0	20	340.63	6.05	1	0	1/Yes	0.55	-7.42	Low	3.66	6	34000	Inactive	Inactive	Active	Inactive	Inactive	Inactive	none	none	none	high
L21	8181	CCCCCCCCCCCCCCCC(=O)OC	19	0	15	270.455	4.44	2	0	1/Yes	0.55	-5.18	High	2.53	5	5000	Inactive	Inactive	Inactive	Inactive	Inactive	Inactive	none	none	none	none
L22	21205	CC(C)CCCCCCCCCCCCC(=O)OC	19	0	14	270.455	4.44	2	0	1/Yes	0.55	-5.13	High	2.53	5	5000	Inactive	Inactive	Inactive	Inactive	Inactive	Inactive	none	none	none	none
L23	119838	CC1=C(C(=O)C(CO1)O)O	10	0	0	144.126	-1.77	4	2	0/Yes	0.85	-0.5	High	3.6	4	595	Active	Active	Inactive	Inactive	Inactive	Inactive	none	none	none	none
L24	70627	CC1=C(C(=O)C(=CO1)O)O	10	6	0	142.11	-1.42	4	2	0/Yes	0.55	-1.3	High	2.47	3	550	Inactive	Inactive	Inactive	Inactive	Inactive	Inactive	none	none	none	none
L25	77487	COC(=O)CCC(=O)O	9	0	4	132.115	-0.13	4	1	0/Yes	0.85	-0.41	High	1.56	5	5000	Inactive	Inactive	Inactive	Inactive	Inactive	Inactive	none	none	none	none
L26	10329	C1COC2=CC=CC=C21	9	6	0	120.151	1.75	1	0	0/Yes	0.55	-2.43	High	1.49	4	1743	Inactive	Inactive	Active	Inactive	Inactive	Inactive	none	none	none	none
L27	522627	C#CC1=CC=C(C=C1)F	9	6	0	120.126	3.28	1	0	0/Yes	0.55	-2.63	Low	1.54	3	300	Inactive	Active	Active	Inactive	Inactive	Inactive	none	none	none	none
L28	7464	CC(C)C1=CC=C(C=C1)N	10	6	1	135.209	2.46	0	1	0/Yes	0.55	-2.46	High	1	4	500	Inactive	Active	Active	Inactive	Inactive	Inactive	none	none	none	none
L29	12592	CCCCCCCCCCCCCCCCCCCCCCCC	24	0	21	338.661	8.25	0	0	1/Yes	0.55	-8.5	Low	3.2	3	750	Inactive	Inactive	Inactive	Inactive	Inactive	Inactive	none	none	none	none
L30	12541027	CCCC/C=C\CCCCCCCCCCCC(=O)OC	21	0	16	296.493	4.8	2	0	1/Yes	0.55	-5.32	High	3.16	5	3000	Inactive	Inactive	Inactive	Inactive	Inactive	Inactive	none	none	none	none
L31	5280590	CCCCCCCC/C=C/CCCCCCCC(=O)OC	21	0	16	296.493	4.8	2	0	1/Yes	0.55	-5.32	High	3.16	5	3000	Inactive	Inactive	Inactive	Inactive	Inactive	Inactive	none	none	none	none
L32	5364432	CCCCCC/C=C/CCCCCCCCCC(=O)OC	21	0	16	296.493	4.8	2	0	1/Yes	0.55	-5.32	High	3.16	5	3000	Inactive	Inactive	Inactive	Inactive	Inactive	Inactive	none	none	none	none
L33	3893	CCCCCCCCCCCC(=O)O	14	0	10	200.321	3.15	2	1	0/Yes	0.85	-3.07	High	1.87	4	900	Inactive	Inactive	Inactive	Inactive	Inactive	Inactive	high	high	none	high
L34	6421052	CCCCCCCCCCCCCOS(=O)OCCCCC	22	0	18	334.563	4.2	3	0	1/Yes	0.55	-5.84	Low	4.31	4	1950	Inactive	Inactive	Active	Inactive	Inactive	Inactive	none	none	none	none
L35	5319706	CC/C=C\C/C=C\C/C=C\CCCCCCCC(=O)OC	21	0	14	292.461	-0.16	2	0	1/Yes	0.55	2.21	High	1.69	6	20000	Inactive	Inactive	Inactive	Inactive	Inactive	Inactive	none	none	none	none
L36	299882	C1C/C=C\C=C/CC1	8	0	0	108.183	2.65	0	0	0/Yes	0.55	-2.56	Low	2.79	6	7000	Inactive	Inactive	Active	Inactive	Inactive	Inactive	none	none	none	none
L37	500249	COC(=O)C1CCC(=O)N1	10	0	2	143.141	-0.55	3	1	0/Yes	0.55	-0.32	High	1.89	4	1000	Inactive	Inactive	Inactive	Inactive	Inactive	Inactive	none	none	none	none
L38	412870	C1CCNC(C1)CC2=CC=C(C=C2)Cl	14	6	2	209.719	3.21	1	1	0/Yes	0.55	-3.4	High	2	4	450	Inactive	Inactive	Inactive	Inactive	Inactive	Inactive	none	none	none	none
L39	5012113	C1CCNC(C1)C2CCCO2	11	0	1	155.24	1.22	2	1	0/Yes	0.55	-1.44	High	2.65	4	1000	Inactive	Inactive	Inactive	Inactive	Inactive	Inactive	none	none	none	none
L40	5280435	C[C@@H](CCC[C@@H](C)CCC/C(=C/CO)/C)CCCC(C)C	21	0	13	296.537	5.25	1	1	1/Yes	0.55	-5.98	Low	4.3	5	5000	Inactive	Inactive	Inactive	Inactive	Inactive	Inactive	none	none	none	none
L41	11005	CCCCCCCCCCCCCC(=O)O	16	0	12	228.374	3.69	2	1	1/Yes	0.85	-4.31	High	2.09	4	900	Inactive	Inactive	Inactive	Inactive	Inactive	Inactive	high	none	none	high
L42	243165	CC1=CC(=NC=C1[N+](=O)[O-])N	11	6	1	153.141	-0.56	3	1	0/Yes	0.55	-1.57	High	2.05	4	800	Inactive	Active	Active	Inactive	Inactive	Active	none	none	none	none
L43	8217	CCCCCCCCCCCCCCCCC=C	18	0	15	252.484	6.77	0	0	1/Yes	0.55	-6.73	Low	2.82	6	5050	Inactive	Inactive	Inactive	Inactive	Inactive	Inactive	none	none	none	high
L44	6421324	CCCCCCCCCCCCCCCCOC(=O)OCC(Cl)(Cl)Cl	25	0	19	417.843	5.1	3	0	1/Yes	0.55	-7.48	Low	3.91	5	5000	Inactive	Inactive	Active	Inactive	Inactive	Inactive	high	high	high	high
L45	79299	CCCCCCCCCCCCCCCCCCOC(=O)CCl	23	0	19	346.981	5.36	2	0	1/Yes	0.55	-6.69	Low	3.36	5	5000	Inactive	Inactive	Active	Inactive	Inactive	Inactive	high	high	high	high
L46	13849	CCCCCCCCCCCCCCC(=O)O	18	0	13	254.41	4.09	2	1	1/Yes	0.85	-4.7	High	2.84	4	900	Inactive	Inactive	Inactive	Inactive	Inactive	Inactive	none	none	none	none
L47	14433924	COCCOCCOCCOCCOCCOCCOCCOCCOCCOCCOCCO	35	0	32	516.622	-2.9	12	1	2/No	0.17	0.38	High	4.45	5	4970	Inactive	Inactive	Active	Inactive	Inactive	Inactive	none	none	low	high
L48	985	CCCCCCCCCCCCCCCC(=O)O	18	0	14	256.428	4.19	2	1	1/Yes	0.85	-5.02	High	2.31	4	900	Inactive	Inactive	Inactive	Inactive	Inactive	Inactive	none	high	none	high
L49	445638	CCCCCC/C=C\CCCCCCCC(=O)O	18	0	13	254.41	4.09	2	1	1/Yes	0.85	-4.7	High	2.84	2	48	Inactive	Inactive	Inactive	Inactive	Inactive	Inactive	none	none	none	none
L50	5312414	CCCC/C=C\CCCCCCCCCC(=O)O	18	0	13	254.412	4.09	2	1	1/Yes	0.85	-4.69	High	2.84	2	48	Inactive	Inactive	Inactive	Inactive	Inactive	Inactive	none	none	none	none
L51	74138	CCCCCCCCCCCCCCCCCCCCC=C	22	0	19	308.591	7.46	0	0	1/Yes	0.55	-8.19	Low	3.28	6	5050	Inactive	Inactive	Inactive	Inactive	Inactive	Inactive	none	none	none	high
L52	10472	CCCCCCCCCCCCCCCCCCCCCCCCO	25	0	22	354.66	6.05	1	1	1/Yes	0.55	-7.8	Low	3.23	4	1000	Inactive	Inactive	Inactive	Inactive	Inactive	Inactive	none	none	none	high
L53	12620	CCCCCCCCCCCCCCCCCCCCCCO	23	0	20	326.606	5.84	1	1	1/Yes	0.55	-7.07	Low	2.99	4	1000	Inactive	Inactive	Inactive	Inactive	Inactive	Inactive	none	none	none	high
L54	67525	C1CCCCCCCCCCCCCC1	15	0	0	210.403	5.8	0	0	1/Yes	0.55	-4.75	Low	2.53	3	750	Inactive	Inactive	Active	Inactive	Inactive	Inactive	none	none	none	none
L55	10465	CCCCCCCCCCCCCCCCC(=O)O	19	0	15	270.455	4.44	2	1	1/Yes	0.85	-5.37	High	2.42	4	900	Inactive	Inactive	Inactive	Inactive	Inactive	Inactive	none	none	none	none
L56	5312435	CCCCCC/C=C\CCCCCCCCC(=O)O	19	0	14	268.439	4.33	2	1	1/Yes	0.85	-5.05	High	2.96	2	48	Inactive	Inactive	Inactive	Inactive	Inactive	Inactive	none	none	none	none
L57	638072	CC(=CCC/C(=C/CC/C(=C/CC/C=C(/CC/C=C(/CCC=C(C)C)\C)\C)/C)/C)C	30	0	15	410.727	5.36	0	0	1/Yes	0.55	-7.17	Low	3.25	5	5000	Inactive	Inactive	Inactive	Inactive	Inactive	Inactive	none	none	none	none
L58	5281	CCCCCCCCCCCCCCCCCC(=O)O	20	0	16	284.482	4.67	2	1	1/Yes	0.85	-5.73	High	2.54	4	900	Inactive	Inactive	Inactive	Inactive	Inactive	Inactive	high	high	none	high
L59	123921	CCCCCCCCCCCCOCCOCCOCCOCCOCCOCCOCCOCCO	37	0	34	538.76	0.41	9	1	1/Yes	0.55	-3.49	High	4.98	4	1170	Inactive	Inactive	Active	Inactive	Inactive	Inactive	none	none	low	high
L60	560580	CCCCCCCCCCCCCCCCOC(=O)C(C)C	22	0	17	312.536	5.13	2	0	1/Yes	0.55	-6.19	Low	3	5	5000	Inactive	Inactive	Inactive	Inactive	Inactive	Inactive	none	none	none	high
L61	76459	CCCCCCCCCCCCOCCOCCOCCOCCOCCOCCOCCO	34	0	31	494.707	0.79	8	1	1/Yes	0.55	-3.51	High	4.69	4	1170	Inactive	Inactive	Active	Inactive	Inactive	Inactive	none	none	low	high
L62	637517	CCCCCCCC/C=C/CCCCCCCC(=O)O	20	0	15	282.466	4.57	2	1	1/Yes	0.85	-5.41	High	3.07	2	48	Inactive	Inactive	Inactive	Inactive	Inactive	Inactive	none	none	none	none
L63	5280450	CCCCC/C=C\C/C=C\CCCCCCCC(=O)O	20	0	14	280.45	4.57	2	1	1/Yes	Null	Null	Null	Null	6	10000	Inactive	Inactive	Inactive	Inactive	Inactive	Inactive	none	none	high	none
L64	5282457	CCCCC/C=C/C/C=C/CCCCCCCC(=O)O	20	0	14	280.45	4.47	2	1	1/Yes	0.85	-5.05	High	3.1	6	10000	Inactive	Inactive	Inactive	Inactive	Inactive	Inactive	none	none	none	none
L65	560622	CC12C(CCC1OCOCCOC)CC3C2CC(=O)C3	20	0	6	282.378	1.66	4	0	0/Yes	0.55	-2.22	High	4.38	3	180	Inactive	Inactive	Active	Active	Inactive	Inactive	none	none	none	none
L66	560723	CC(C)(C1COCCOCCOCCOC1)C2COCCOCCOCCOC2	29	0	2	420.541	-0.66	8	0	0/Yes	0.55	-2.5	High	4.77	5	3000	Inactive	Inactive	Active	Inactive	Inactive	Inactive	none	none	none	high
L67	4867	C(COCCOCCOCCOCCOCCOCCOCCOCCO)O	28	0	25	414.49	-2.5	10	2	0/Yes	0.55	0.7	High	3.77	5	4970	Active	Active	Active	Inactive	Inactive	Inactive	none	none	low	high
L68	560665	CC(CC(=O)OC)O[Si](C)(C)C	12	0	5	190.314	1.08	3	0	0/Yes	0.55	-1.8	High	3.82	5	3030	Inactive	Inactive	Inactive	Inactive	Inactive	Inactive	none	none	none	high
L69	81260	C(COCCOCCOCCOCCOCCOCCOCCOCCOCCOCCO)O	34	0	31	502.595	-3.12	12	2	2/No	0.17	0.74	High	4.33	5	4970	Active	Active	Active	Inactive	Inactive	Inactive	none	none	low	high
L70	5280934	CC/C=C\C/C=C\C/C=C\CCCCCCCC(=O)O	20	0	13	278.434	-2.5	2	1	1/Yes	0.55	0.7	High	3.77	6	10000	Inactive	Inactive	Inactive	Inactive	Inactive	Inactive	none	none	none	none
L71	85978449	CCC=CCC=CCC=CCCCCCCC(=O)OC	20	0	13	278.434	4.38	2	0	1/Yes	0.55	-4.33	High	2.99	6	20000	Inactive	Inactive	Inactive	Inactive	Inactive	Inactive	none	none	none	none
L72	91692304	C[Si](C)(C)OCCOCCOCCOCCOCCOCCOCCOCCOCCOCCO	35	0	30	530.725	-2.15	11	1	2/No	0.17	-0.83	High	6.29	6	10000	Inactive	Inactive	Inactive	Inactive	Inactive	Inactive	none	none	low	high
L73	91692305	C[Si](C)(C)OCCOCCOCCOCCOCCOCCOCCOCCOCCOCCOCCO	38	0	33	574.778	-2.48	12	1	2/No	0.17	-0.81	High	6.58	6	10000	Inactive	Inactive	Inactive	Inactive	Inactive	Inactive	none	none	low	high
L74	560657	C1COCCOCCOCC(COCCOCCO1)C2COCCOCCOCCOCCOCCOC2	38	0	1	554.671	-2.67	12	0	2/No	0.17	-2.28	High	5.65	4	1530	Inactive	Inactive	Active	Inactive	Inactive	Inactive	none	none	none	high
L75	78798	C(COCCOCCOCCOCCOCCOCCOCCO)O	25	0	22	370.437	-2.21	9	2	0/Yes	0.55	0.69	High	3.49	5	4970	Active	Active	Active	Inactive	Inactive	Inactive	none	none	low	high
L76	36336	C1COCCOCCOCCOCCO1	15	0	0	220.264	-1.04	5	0	0/Yes	0.55	-0.9	High	3.06	5	4970	Inactive	Inactive	Active	Inactive	Inactive	Inactive	none	none	none	high
L77	28557	C1COCCOCCOCCOCCOCCO1	18	0	0	264.317	-1.28	6	0	0/Yes	0.55	-1.05	High	3.31	5	4970	Inactive	Inactive	Active	Inactive	Inactive	Inactive	none	none	none	high
L78	79718	C(COCCOCCOCCOCCOCCOCCO)O	22	0	19	326.384	-1.94	8	2	0/Yes	0.55	0.67	High	3.23	5	4970	Active	Active	Active	Inactive	Inactive	Inactive	none	none	low	high
L79	526558	COCCOCCOCCOCCOCCOCCOCCOCCO	26	0	23	384.464	-1.97	9	1	0/Yes	0.55	0.33	High	3.61	5	4970	Inactive	Inactive	Active	Inactive	Inactive	Inactive	none	none	low	high
L80	11339376	COCCOCCOCCOCCOCCOCCOCCOCCOCCO	29	0	26	428.517	-2.27	10	1	0/Yes	0.55	0.35	High	3.89	5	4970	Inactive	Inactive	Active	Inactive	Inactive	Inactive	none	none	low	high
L81	79689	C(COCCOCCOCCOCCOCCOCCOCCOCCOCCO)O	31	0	28	458.542	-2.8	11	2	1/Yes	0.55	0.72	High	4.05	5	4970	Active	Active	Active	Inactive	Inactive	Inactive	none	none	low	high
L82	17472	C(COCCOCCOCCOCCOCCO)O	19	0	16	282.331	-1.69	7	2	0/Yes	0.55	0.65	High	2.97	5	4970	Active	Active	Active	Inactive	Inactive	Inactive	none	none	low	high
L83	14550547	COCCOCCOCCOCCOCCOCCOCCOCCOCCOCCO	32	0	29	472.569	-2.58	11	1	1/Yes	0.55	0.36	High	4.17	5	4970	Active	Inactive	Active	Inactive	Inactive	Inactive	none	none	low	high
L84	14004859	C1COCCOCCOC[C@@H]([C@H](COCCOCCO1)O)O	22	0	0	324.368	-2.33	8	2	0/Yes	0.55	-0.52	High	4.67	4	1530	Active	Inactive	Inactive	Inactive	Inactive	Inactive	none	low	none	high
L85	560725	C1COCCOCCOCC(COCCOCCO1)C(CO)CO	24	0	3	352.422	-1.83	8	2	0/Yes	0.55	-0.73	High	4.1	4	1530	Active	Inactive	Inactive	Inactive	Inactive	Inactive	none	none	none	high
L86	74516	CCCCOCCOCCOCCOCCOCCO	20	0	17	294.386	-0.35	6	1	0/Yes	0.55	-0.62	High	3.05	5	3900	Inactive	Inactive	Active	Inactive	Inactive	Inactive	none	none	low	high
