# Supplementary material for: In silico pharmacological analysis of Tinospora cordifolia compounds targeting African swine fever virus B175L
Source: PLoS One. 2026 Jun 3;21(6):e0341938. doi: 10.1371/journal.pone.0341938 (PMC13232821; doi:10.1371/journal.pone.0341938)
Supplement: S1 File — (ZIP) [file pone.0341938.s007.zip]

Archive with 15 entries (15 files):
- L13_PubChem_9015.sdf
- L23_PubChem_119838.sdf
- L24_PubChem_70627.sdf
- L25_PubChem_77487.sdf
- L26_PubChem_10329.sdf
- L28_PubChem_7464.sdf
- L3_PubChem_136651250 .sdf
- L37_PubChem_500249.sdf
- L38_PubChem_412870.sdf
- L39_PubChem_5012113.sdf
- L4_PubChem_337121.sdf
- L42_PubChem_243165.sdf
- L6_PubChem_561323.sdf
- L65_PubChem_560622.sdf
- L9_PubChem_16054.sdf
