# Supplementary material for: In silico pharmacological analysis of Tinospora cordifolia compounds targeting African swine fever virus B175L
Source: PLoS One. 2026 Jun 3;21(6):e0341938. doi: 10.1371/journal.pone.0341938 (PMC13232821; doi:10.1371/journal.pone.0341938)
Supplement: S1 File — (ZIP) [file pone.0341938.s007.zip › L25_PubChem_77487.sdf]

77487
  -OEChem-01072609593D

 17 16  0     0  0  0  0  0  0999 V2000
    2.4086   -0.7721   -0.0186 O   0  0  0  0  0  0  0  0  0  0  0  0
   -3.4261    0.7626   -0.0499 O   0  0  0  0  0  0  0  0  0  0  0  0
    1.6768    1.4143    0.0307 O   0  0  0  0  0  0  0  0  0  0  0  0
   -2.5368   -1.3271    0.0183 O   0  0  0  0  0  0  0  0  0  0  0  0
    0.0911   -0.4347    0.0519 C   0  0  0  0  0  0  0  0  0  0  0  0
   -1.0484    0.5764    0.0099 C   0  0  0  0  0  0  0  0  0  0  0  0
    1.4598    0.2107    0.0204 C   0  0  0  0  0  0  0  0  0  0  0  0
   -2.3907   -0.1120   -0.0131 C   0  0  0  0  0  0  0  0  0  0  0  0
    3.7657   -0.3180   -0.0496 C   0  0  0  0  0  0  0  0  0  0  0  0
    0.0210   -1.0359    0.9661 H   0  0  0  0  0  0  0  0  0  0  0  0
    0.0172   -1.1074   -0.8112 H   0  0  0  0  0  0  0  0  0  0  0  0
   -0.9649    1.1986   -0.8882 H   0  0  0  0  0  0  0  0  0  0  0  0
   -1.0058    1.2257    0.8913 H   0  0  0  0  0  0  0  0  0  0  0  0
    4.4172   -1.1954   -0.0792 H   0  0  0  0  0  0  0  0  0  0  0  0
    3.9929    0.2580    0.8526 H   0  0  0  0  0  0  0  0  0  0  0  0
    3.9437    0.2821   -0.9471 H   0  0  0  0  0  0  0  0  0  0  0  0
   -4.2932    0.3038   -0.0542 H   0  0  0  0  0  0  0  0  0  0  0  0
  1  7  1  0  0  0  0
  1  9  1  0  0  0  0
  2  8  1  0  0  0  0
  2 17  1  0  0  0  0
  3  7  2  0  0  0  0
  4  8  2  0  0  0  0
  5  6  1  0  0  0  0
  5  7  1  0  0  0  0
  5 10  1  0  0  0  0
  5 11  1  0  0  0  0
  6  8  1  0  0  0  0
  6 12  1  0  0  0  0
  6 13  1  0  0  0  0
  9 14  1  0  0  0  0
  9 15  1  0  0  0  0
  9 16  1  0  0  0  0
M  END
> <PUBCHEM_COMPOUND_CID>
77487

> <PUBCHEM_CONFORMER_RMSD>
0.6

> <PUBCHEM_CONFORMER_DIVERSEORDER>
1
12
16
7
14
13
4
17
11
6
3
5
15
18
2
9
8
10

> <PUBCHEM_MMFF94_PARTIAL_CHARGES>
10
1 -0.43
17 0.5
2 -0.65
3 -0.57
4 -0.57
5 0.06
6 0.06
7 0.66
8 0.66
9 0.28

> <PUBCHEM_EFFECTIVE_ROTOR_COUNT>
4

> <PUBCHEM_PHARMACOPHORE_FEATURES>
4
1 2 acceptor
1 3 acceptor
1 4 acceptor
3 2 4 8 anion

> <PUBCHEM_HEAVY_ATOM_COUNT>
9

> <PUBCHEM_ATOM_DEF_STEREO_COUNT>
0

> <PUBCHEM_ATOM_UDEF_STEREO_COUNT>
0

> <PUBCHEM_BOND_DEF_STEREO_COUNT>
0

> <PUBCHEM_BOND_UDEF_STEREO_COUNT>
0

> <PUBCHEM_ISOTOPIC_ATOM_COUNT>
0

> <PUBCHEM_COMPONENT_COUNT>
1

> <PUBCHEM_CACTVS_TAUTO_COUNT>
1

> <PUBCHEM_CONFORMER_ID>
00012EAF00000001

> <PUBCHEM_MMFF94_ENERGY>
8.138

> <PUBCHEM_FEATURE_SELFOVERLAP>
20.355

> <PUBCHEM_SHAPE_FINGERPRINT>
10219947 1 16702302343421549060
11062470 55 17775282742433692920
12932764 1 18408037424721623307
14325111 11 18410575119028098528
14390081 3 18410852192053922353
20201158 50 18342176639589814415
23552423 10 18260547874252050051
3248919 1 16988574514838570349
5460574 1 9295287240068805770

> <PUBCHEM_SHAPE_MULTIPOLES>
161.74
5.95
1.11
0.57
0.85
0.05
0
-0.5
-0.14
-0.16
0.01
0.02
0
0.03

> <PUBCHEM_SHAPE_SELFOVERLAP>
303.316

> <PUBCHEM_SHAPE_VOLUME>
100.7

> <PUBCHEM_COORDINATE_TYPE>
2
5
10

$$$$
