# Supplementary material for: In silico pharmacological analysis of Tinospora cordifolia compounds targeting African swine fever virus B175L
Source: PLoS One. 2026 Jun 3;21(6):e0341938. doi: 10.1371/journal.pone.0341938 (PMC13232821; doi:10.1371/journal.pone.0341938)
Supplement: S1 File — (ZIP) [file pone.0341938.s007.zip › L28_PubChem_7464.sdf]

7464
  -OEChem-01302500193D

 23 23  0     0  0  0  0  0  0999 V2000
    3.5031   -0.2332    0.0000 N   0  0  0  0  0  0  0  0  0  0  0  0
   -2.1576    0.3584   -0.0002 C   0  0  0  0  0  0  0  0  0  0  0  0
   -0.6743    0.2037    0.0003 C   0  0  0  0  0  0  0  0  0  0  0  0
   -2.8122   -0.2380    1.2603 C   0  0  0  0  0  0  0  0  0  0  0  0
   -2.8117   -0.2385   -1.2606 C   0  0  0  0  0  0  0  0  0  0  0  0
    0.1451    1.3326    0.0000 C   0  0  0  0  0  0  0  0  0  0  0  0
   -0.1063   -1.0703    0.0004 C   0  0  0  0  0  0  0  0  0  0  0  0
    1.5325    1.1874   -0.0002 C   0  0  0  0  0  0  0  0  0  0  0  0
    1.2810   -1.2154    0.0001 C   0  0  0  0  0  0  0  0  0  0  0  0
    2.1004   -0.0866   -0.0002 C   0  0  0  0  0  0  0  0  0  0  0  0
   -2.4024    1.4295   -0.0005 H   0  0  0  0  0  0  0  0  0  0  0  0
   -2.3729    0.1921    2.1673 H   0  0  0  0  0  0  0  0  0  0  0  0
   -2.6888   -1.3252    1.3108 H   0  0  0  0  0  0  0  0  0  0  0  0
   -3.8864   -0.0236    1.2728 H   0  0  0  0  0  0  0  0  0  0  0  0
   -2.3720    0.1910   -2.1677 H   0  0  0  0  0  0  0  0  0  0  0  0
   -3.8858   -0.0241   -1.2737 H   0  0  0  0  0  0  0  0  0  0  0  0
   -2.6883   -1.3258   -1.3105 H   0  0  0  0  0  0  0  0  0  0  0  0
   -0.2807    2.3324   -0.0002 H   0  0  0  0  0  0  0  0  0  0  0  0
   -0.7253   -1.9632    0.0005 H   0  0  0  0  0  0  0  0  0  0  0  0
    2.1603    2.0748   -0.0003 H   0  0  0  0  0  0  0  0  0  0  0  0
    1.7117   -2.2136    0.0003 H   0  0  0  0  0  0  0  0  0  0  0  0
    3.9156   -1.1566   -0.0006 H   0  0  0  0  0  0  0  0  0  0  0  0
    4.0976    0.5849   -0.0009 H   0  0  0  0  0  0  0  0  0  0  0  0
  1 10  1  0  0  0  0
  1 22  1  0  0  0  0
  1 23  1  0  0  0  0
  2  3  1  0  0  0  0
  2  4  1  0  0  0  0
  2  5  1  0  0  0  0
  2 11  1  0  0  0  0
  3  6  2  0  0  0  0
  3  7  1  0  0  0  0
  4 12  1  0  0  0  0
  4 13  1  0  0  0  0
  4 14  1  0  0  0  0
  5 15  1  0  0  0  0
  5 16  1  0  0  0  0
  5 17  1  0  0  0  0
  6  8  1  0  0  0  0
  6 18  1  0  0  0  0
  7  9  2  0  0  0  0
  7 19  1  0  0  0  0
  8 10  2  0  0  0  0
  8 20  1  0  0  0  0
  9 10  1  0  0  0  0
  9 21  1  0  0  0  0
M  END
> <PUBCHEM_COMPOUND_CID>
7464

> <PUBCHEM_CONFORMER_RMSD>
0.4

> <PUBCHEM_CONFORMER_DIVERSEORDER>
1
2

> <PUBCHEM_MMFF94_PARTIAL_CHARGES>
14
1 -0.9
10 0.1
18 0.15
19 0.15
2 0.14
20 0.15
21 0.15
22 0.4
23 0.4
3 -0.14
6 -0.15
7 -0.15
8 -0.15
9 -0.15

> <PUBCHEM_EFFECTIVE_ROTOR_COUNT>
1

> <PUBCHEM_PHARMACOPHORE_FEATURES>
4
1 1 cation
1 1 donor
3 2 4 5 hydrophobe
6 3 6 7 8 9 10 rings

> <PUBCHEM_HEAVY_ATOM_COUNT>
10

> <PUBCHEM_ATOM_DEF_STEREO_COUNT>
0

> <PUBCHEM_ATOM_UDEF_STEREO_COUNT>
0

> <PUBCHEM_BOND_DEF_STEREO_COUNT>
0

> <PUBCHEM_BOND_UDEF_STEREO_COUNT>
0

> <PUBCHEM_ISOTOPIC_ATOM_COUNT>
0

> <PUBCHEM_COMPONENT_COUNT>
1

> <PUBCHEM_CACTVS_TAUTO_COUNT>
1

> <PUBCHEM_CONFORMER_ID>
00001D2800000001

> <PUBCHEM_MMFF94_ENERGY>
33.6065

> <PUBCHEM_FEATURE_SELFOVERLAP>
20.297

> <PUBCHEM_SHAPE_FINGERPRINT>
10219947 1 18411982455525971510
10857977 72 18113621209174141513
12032990 46 18336838506732365202
12138202 97 16950548983519151871
124424 183 17604134957098012002
12897270 3 18408595959622757373
12932764 1 17918274229483673393
14128692 85 17845356894878403543
14325111 11 18410855490251156512
14993402 34 18201994439024046910
16945 1 18410573989641597254
17844478 74 17967543375868681249
20201158 50 18187364307377355091
21040471 1 18266458904687297408
23235685 24 18410576192917641664
23402655 69 18194100951319072781
23552423 10 18045785580952470774
2748010 2 18121784095341947302
29004967 10 18334300842126430473
5084963 1 18130779092415323681
528886 8 18411978044489089619

> <PUBCHEM_SHAPE_MULTIPOLES>
200.81
4.56
1.24
0.93
0.19
0.09
0
-0.4
0
0.41
0
-0.92
-0.07
0

> <PUBCHEM_SHAPE_SELFOVERLAP>
408.495

> <PUBCHEM_SHAPE_VOLUME>
118.3

> <PUBCHEM_COORDINATE_TYPE>
2
5
10

$$$$
