# Supplementary material for: In silico pharmacological analysis of Tinospora cordifolia compounds targeting African swine fever virus B175L
Source: PLoS One. 2026 Jun 3;21(6):e0341938. doi: 10.1371/journal.pone.0341938 (PMC13232821; doi:10.1371/journal.pone.0341938)
Supplement: S1 File — (ZIP) [file pone.0341938.s007.zip › L3_PubChem_136651250 .sdf]

136651250
  -OEChem-01292509343D

 30 31  0     0  0  0  0  0  0999 V2000
    4.9740   -2.9894    1.0398 Br  0  0  0  0  0  0  0  0  0  0  0  0
   -5.8306    0.4300    0.5342 F   0  0  0  0  0  0  0  0  0  0  0  0
   -5.5052   -0.2693   -1.4987 F   0  0  0  0  0  0  0  0  0  0  0  0
   -5.4440   -1.6752    0.1515 F   0  0  0  0  0  0  0  0  0  0  0  0
    3.0740    2.1854   -1.4353 O   0  0  0  0  0  0  0  0  0  0  0  0
    0.4616    0.4677    0.3424 N   0  0  0  0  0  0  0  0  0  0  0  0
   -1.3294   -0.7451   -0.6282 N   0  0  0  0  0  0  0  0  0  0  0  0
    0.9177    1.4406    1.1552 N   0  0  0  0  0  0  0  0  0  0  0  0
   -3.6034   -0.1611   -0.0517 C   0  0  0  0  0  0  0  0  0  0  0  0
    3.0949    0.6733    0.4272 C   0  0  0  0  0  0  0  0  0  0  0  0
   -0.9161    0.2423    0.1976 C   0  0  0  0  0  0  0  0  0  0  0  0
   -3.1398    0.8451    0.7886 C   0  0  0  0  0  0  0  0  0  0  0  0
   -1.7719    1.0572    0.9211 C   0  0  0  0  0  0  0  0  0  0  0  0
    3.4951    1.0225   -0.8626 C   0  0  0  0  0  0  0  0  0  0  0  0
   -2.6658   -0.9215   -0.7317 C   0  0  0  0  0  0  0  0  0  0  0  0
    3.5370   -0.5216    0.9952 C   0  0  0  0  0  0  0  0  0  0  0  0
   -5.0598   -0.4146   -0.2139 C   0  0  0  0  0  0  0  0  0  0  0  0
    2.2155    1.5421    1.1970 C   0  0  0  0  0  0  0  0  0  0  0  0
    4.3373    0.1767   -1.5845 C   0  0  0  0  0  0  0  0  0  0  0  0
    4.3793   -1.3672    0.2734 C   0  0  0  0  0  0  0  0  0  0  0  0
    4.7797   -1.0180   -1.0165 C   0  0  0  0  0  0  0  0  0  0  0  0
   -3.8289    1.4724    1.3470 H   0  0  0  0  0  0  0  0  0  0  0  0
   -1.4345    1.8479    1.5825 H   0  0  0  0  0  0  0  0  0  0  0  0
   -2.9680   -1.7210   -1.4011 H   0  0  0  0  0  0  0  0  0  0  0  0
    3.2216   -0.7903    2.0011 H   0  0  0  0  0  0  0  0  0  0  0  0
    2.6798    2.3109    1.8354 H   0  0  0  0  0  0  0  0  0  0  0  0
    4.6568    0.4359   -2.5904 H   0  0  0  0  0  0  0  0  0  0  0  0
    1.0588   -0.1439   -0.1992 H   0  0  0  0  0  0  0  0  0  0  0  0
    5.4351   -1.6662   -1.5926 H   0  0  0  0  0  0  0  0  0  0  0  0
    3.4525    2.2550   -2.3285 H   0  0  0  0  0  0  0  0  0  0  0  0
  1 20  1  0  0  0  0
  2 17  1  0  0  0  0
  3 17  1  0  0  0  0
  4 17  1  0  0  0  0
  5 14  1  0  0  0  0
  5 30  1  0  0  0  0
  6  8  1  0  0  0  0
  6 11  1  0  0  0  0
  6 28  1  0  0  0  0
  7 11  2  0  0  0  0
  7 15  1  0  0  0  0
  8 18  2  0  0  0  0
  9 12  1  0  0  0  0
  9 15  2  0  0  0  0
  9 17  1  0  0  0  0
 10 14  2  0  0  0  0
 10 16  1  0  0  0  0
 10 18  1  0  0  0  0
 11 13  1  0  0  0  0
 12 13  2  0  0  0  0
 12 22  1  0  0  0  0
 13 23  1  0  0  0  0
 14 19  1  0  0  0  0
 15 24  1  0  0  0  0
 16 20  2  0  0  0  0
 16 25  1  0  0  0  0
 18 26  1  0  0  0  0
 19 21  2  0  0  0  0
 19 27  1  0  0  0  0
 20 21  1  0  0  0  0
 21 29  1  0  0  0  0
M  END
> <PUBCHEM_COMPOUND_CID>
136651250

> <PUBCHEM_CONFORMER_RMSD>
0.6

> <PUBCHEM_CONFORMER_DIVERSEORDER>
2
61
91
57
87
24
79
78
49
71
66
27
88
72
31
92
77
28
75
80
12
58
11
62
51
76
55
82
32
81
56
89
52
65
90
23
50
59
60
7
8
63
22
25
44
21
37
1
26
4
38
64
3
54
84
29
18
43
33
6
34
53
17
30
5
83
9
10
74
73
86
14
13
85
48
47
19
67
20
68
16
15
41
70
36
40
39
35
42
69
45
46

> <PUBCHEM_MMFF94_PARTIAL_CHARGES>
30
1 -0.11
10 0.09
11 0.41
12 -0.15
13 -0.15
14 0.08
15 0.16
16 -0.15
17 1.16
18 0.3
19 -0.15
2 -0.34
20 0.11
21 -0.15
22 0.15
23 0.15
24 0.15
25 0.15
26 0.06
27 0.15
28 0.4
29 0.15
3 -0.34
30 0.45
4 -0.34
5 -0.53
6 -0.46
7 -0.62
8 -0.49
9 -0.14

> <PUBCHEM_EFFECTIVE_ROTOR_COUNT>
4

> <PUBCHEM_PHARMACOPHORE_FEATURES>
7
1 1 hydrophobe
1 5 donor
1 6 donor
1 8 acceptor
3 6 7 11 cation
6 10 14 16 19 20 21 rings
6 7 9 11 12 13 15 rings

> <PUBCHEM_HEAVY_ATOM_COUNT>
21

> <PUBCHEM_ATOM_DEF_STEREO_COUNT>
0

> <PUBCHEM_ATOM_UDEF_STEREO_COUNT>
0

> <PUBCHEM_BOND_DEF_STEREO_COUNT>
1

> <PUBCHEM_BOND_UDEF_STEREO_COUNT>
0

> <PUBCHEM_ISOTOPIC_ATOM_COUNT>
0

> <PUBCHEM_COMPONENT_COUNT>
1

> <PUBCHEM_CACTVS_TAUTO_COUNT>
-1

> <PUBCHEM_CONFORMER_ID>
082521F200000002

> <PUBCHEM_MMFF94_ENERGY>
62.8474

> <PUBCHEM_FEATURE_SELFOVERLAP>
35.521

> <PUBCHEM_SHAPE_FINGERPRINT>
10042902 136 17838626561611162670
10378564 45 17241036618145025510
10498660 4 13045952300128888030
11578080 2 18193257626133099016
12730499 353 15357704071819047032
13073987 5 18272930522522343481
13533116 47 18409446994386446466
13675066 3 14620800379261297425
13862211 1 17775280586887774127
14170010 4 13118267180436822744
14528608 73 14490190531322082843
14576447 43 18335427825304047790
14774955 27 9223219759148388946
15183329 4 18201722825767234965
15210252 30 13551480263248350358
15885798 251 17704355463439700808
17349148 13 17346885567595914165
17844677 252 17749107794735877709
17857418 61 18272647926638191867
19377110 9 10735576017243107541
19784866 240 18338797806530683554
20369508 70 17989202664183097536
20645477 70 18060139868730771612
22061861 79 18040431075336837135
221357 26 17240201002319587308
22224240 67 15625927760857700162
23402539 116 16917345935989808361
23559900 14 17131836516356849720
239999 70 17846502569426801224
3004659 81 18272376360646697492
3060560 45 16950282910574512546
3411729 13 17130691946839115208
3472631 163 12613335182441949334
34797466 226 16298397880702853039
46194498 28 17022626364724724686
465052 167 18131357435389265262
5104073 3 17703791453056424403
522135 26 18260267460469917128
5281201 14 17603581903039391284
542803 24 15574710296763123893
559249 180 18198338468535986811
7808743 9 11170502144246411538
8988823 20 12895353270155733674
960060 61 18260552229580983908
9841814 1 17489586801040894112

> <PUBCHEM_SHAPE_MULTIPOLES>
395.48
14.08
2.08
1.37
12.12
0.81
-0.21
6.9
-2.15
-3.1
0.36
-0.94
-0.26
-1.6

> <PUBCHEM_SHAPE_SELFOVERLAP>
837.403

> <PUBCHEM_SHAPE_VOLUME>
225.7

> <PUBCHEM_COORDINATE_TYPE>
2
5
10

$$$$
