# Supplementary material for: In silico pharmacological analysis of Tinospora cordifolia compounds targeting African swine fever virus B175L
Source: PLoS One. 2026 Jun 3;21(6):e0341938. doi: 10.1371/journal.pone.0341938 (PMC13232821; doi:10.1371/journal.pone.0341938)
Supplement: S1 File — (ZIP) [file pone.0341938.s007.zip › L38_PubChem_412870.sdf]

412870
  -OEChem-01302501053D

 30 31  0     1  0  0  0  0  0999 V2000
   -4.9934    0.6804   -0.8064 Cl  0  0  0  0  0  0  0  0  0  0  0  0
    2.7980   -1.1926    0.2265 N   0  0  0  0  0  0  0  0  0  0  0  0
    1.5817   -0.3868    0.0613 C   0  0  2  0  0  0  0  0  0  0  0  0
    1.8685    1.0950    0.3409 C   0  0  0  0  0  0  0  0  0  0  0  0
    3.0004    1.6148   -0.5411 C   0  0  0  0  0  0  0  0  0  0  0  0
    4.2269    0.7166   -0.4225 C   0  0  0  0  0  0  0  0  0  0  0  0
    3.8667   -0.7466   -0.6678 C   0  0  0  0  0  0  0  0  0  0  0  0
    0.5026   -0.9113    1.0068 C   0  0  0  0  0  0  0  0  0  0  0  0
   -0.8739   -0.5120    0.5519 C   0  0  0  0  0  0  0  0  0  0  0  0
   -1.4231    0.6831    0.9974 C   0  0  0  0  0  0  0  0  0  0  0  0
   -1.5797   -1.3439   -0.3075 C   0  0  0  0  0  0  0  0  0  0  0  0
   -2.7003    1.0530    0.5763 C   0  0  0  0  0  0  0  0  0  0  0  0
   -2.8571   -0.9742   -0.7288 C   0  0  0  0  0  0  0  0  0  0  0  0
   -3.4173    0.2244   -0.2870 C   0  0  0  0  0  0  0  0  0  0  0  0
    1.2415   -0.4950   -0.9782 H   0  0  0  0  0  0  0  0  0  0  0  0
    2.1387    1.2392    1.3952 H   0  0  0  0  0  0  0  0  0  0  0  0
    0.9841    1.7100    0.1482 H   0  0  0  0  0  0  0  0  0  0  0  0
    3.2575    2.6412   -0.2572 H   0  0  0  0  0  0  0  0  0  0  0  0
    2.6671    1.6430   -1.5858 H   0  0  0  0  0  0  0  0  0  0  0  0
    4.9907    1.0364   -1.1401 H   0  0  0  0  0  0  0  0  0  0  0  0
    4.6627    0.8251    0.5788 H   0  0  0  0  0  0  0  0  0  0  0  0
    3.5701   -0.8948   -1.7133 H   0  0  0  0  0  0  0  0  0  0  0  0
    4.7531   -1.3671   -0.4962 H   0  0  0  0  0  0  0  0  0  0  0  0
    0.6758   -0.5779    2.0389 H   0  0  0  0  0  0  0  0  0  0  0  0
    0.5326   -2.0092    1.0545 H   0  0  0  0  0  0  0  0  0  0  0  0
    2.5886   -2.1720    0.0341 H   0  0  0  0  0  0  0  0  0  0  0  0
   -0.8803    1.3325    1.6783 H   0  0  0  0  0  0  0  0  0  0  0  0
   -1.1521   -2.2784   -0.6598 H   0  0  0  0  0  0  0  0  0  0  0  0
   -3.1253    1.9885    0.9307 H   0  0  0  0  0  0  0  0  0  0  0  0
   -3.4038   -1.6295   -1.4020 H   0  0  0  0  0  0  0  0  0  0  0  0
  1 14  1  0  0  0  0
  2  3  1  0  0  0  0
  2  7  1  0  0  0  0
  2 26  1  0  0  0  0
  3  4  1  0  0  0  0
  3  8  1  0  0  0  0
  3 15  1  0  0  0  0
  4  5  1  0  0  0  0
  4 16  1  0  0  0  0
  4 17  1  0  0  0  0
  5  6  1  0  0  0  0
  5 18  1  0  0  0  0
  5 19  1  0  0  0  0
  6  7  1  0  0  0  0
  6 20  1  0  0  0  0
  6 21  1  0  0  0  0
  7 22  1  0  0  0  0
  7 23  1  0  0  0  0
  8  9  1  0  0  0  0
  8 24  1  0  0  0  0
  8 25  1  0  0  0  0
  9 10  2  0  0  0  0
  9 11  1  0  0  0  0
 10 12  1  0  0  0  0
 10 27  1  0  0  0  0
 11 13  2  0  0  0  0
 11 28  1  0  0  0  0
 12 14  2  0  0  0  0
 12 29  1  0  0  0  0
 13 14  1  0  0  0  0
 13 30  1  0  0  0  0
M  END
> <PUBCHEM_COMPOUND_CID>
412870

> <PUBCHEM_CONFORMER_RMSD>
0.6

> <PUBCHEM_CONFORMER_DIVERSEORDER>
1
7
12
8
15
10
6
9
13
14
5
16
3
4
11
2

> <PUBCHEM_MMFF94_PARTIAL_CHARGES>
16
1 -0.18
10 -0.15
11 -0.15
12 -0.15
13 -0.15
14 0.18
2 -0.9
26 0.36
27 0.15
28 0.15
29 0.15
3 0.27
30 0.15
7 0.27
8 0.14
9 -0.14

> <PUBCHEM_EFFECTIVE_ROTOR_COUNT>
3.2

> <PUBCHEM_PHARMACOPHORE_FEATURES>
4
1 2 cation
1 2 donor
6 2 3 4 5 6 7 rings
6 9 10 11 12 13 14 rings

> <PUBCHEM_HEAVY_ATOM_COUNT>
14

> <PUBCHEM_ATOM_DEF_STEREO_COUNT>
0

> <PUBCHEM_ATOM_UDEF_STEREO_COUNT>
1

> <PUBCHEM_BOND_DEF_STEREO_COUNT>
0

> <PUBCHEM_BOND_UDEF_STEREO_COUNT>
0

> <PUBCHEM_ISOTOPIC_ATOM_COUNT>
0

> <PUBCHEM_COMPONENT_COUNT>
1

> <PUBCHEM_CACTVS_TAUTO_COUNT>
1

> <PUBCHEM_CONFORMER_ID>
00064CC600000001

> <PUBCHEM_MMFF94_ENERGY>
16.1943

> <PUBCHEM_FEATURE_SELFOVERLAP>
20.297

> <PUBCHEM_SHAPE_FINGERPRINT>
11401426 45 18412543228389935768
11471102 20 18334297552724748572
14115302 16 17846775217480769191
14250199 8 18338241560604616036
14252887 29 10303818700199578388
14445660 50 11746940888425136905
14911166 2 18060412513423344841
14993402 34 18341610400076299821
15775835 57 18261111872093069717
17802600 8 18409443665955752776
17834072 8 18409736132122708166
18186145 218 18186515514280827638
19862831 5 18342457049414343297
200 152 17561082505459822853
20361792 2 13901911115383049506
20432913 95 11600006565504961725
20645476 183 18410847768396188031
20645477 70 18341052930411977846
20671657 53 15985106305827917242
20871999 31 17846778494925963969
21065199 12 8430327826402476358
21119208 17 18343864411460454541
212847 35 17530680987899038196
21501925 9 10519984872231904651
22079108 93 17458351844859776121
22485316 2 12175627260881111397
22646028 28 11887955458069019861
22926399 37 18333449846297437517
231179 274 17749102279565079932
23402539 116 17632577102632355993
23402655 69 18411421708869921036
23559900 14 17917986218083677200
23598291 2 18054513499795369802
25 1 18040434382445707370
3082319 5 18273217512421353058
4028521 119 18260825986443707893
474 4 18040438836311079372
83771 10 11743846862831097954
93112 12 18342459265781082814
9981440 41 17761767773597929800

> <PUBCHEM_SHAPE_MULTIPOLES>
285
8.81
1.49
0.98
0.86
0.08
-0.06
1.99
3.17
-0.44
0.06
0.27
0.01
-0.29

> <PUBCHEM_SHAPE_SELFOVERLAP>
580.123

> <PUBCHEM_SHAPE_VOLUME>
166.1

> <PUBCHEM_COORDINATE_TYPE>
2
5
10

$$$$
