# Supplementary material for: In silico pharmacological analysis of Tinospora cordifolia compounds targeting African swine fever virus B175L
Source: PLoS One. 2026 Jun 3;21(6):e0341938. doi: 10.1371/journal.pone.0341938 (PMC13232821; doi:10.1371/journal.pone.0341938)
Supplement: S1 File — (ZIP) [file pone.0341938.s007.zip › L39_PubChem_5012113.sdf]

5012113
  -OEChem-01302501153D

 28 29  0     1  0  0  0  0  0999 V2000
    1.7264   -1.1554   -0.0231 O   0  0  0  0  0  0  0  0  0  0  0  0
   -1.0982    1.2234   -0.2270 N   0  0  0  0  0  0  0  0  0  0  0  0
   -0.3836    0.0075    0.1812 C   0  0  2  0  0  0  0  0  0  0  0  0
    1.0156    0.0351   -0.4028 C   0  0  1  0  0  0  0  0  0  0  0  0
   -1.1355   -1.2476   -0.2826 C   0  0  0  0  0  0  0  0  0  0  0  0
    1.8540    1.2029    0.0874 C   0  0  0  0  0  0  0  0  0  0  0  0
   -2.5734   -1.2517    0.2294 C   0  0  0  0  0  0  0  0  0  0  0  0
    3.2511    0.6591   -0.0760 C   0  0  0  0  0  0  0  0  0  0  0  0
   -3.2733    0.0548   -0.1291 C   0  0  0  0  0  0  0  0  0  0  0  0
   -2.4543    1.2623    0.3207 C   0  0  0  0  0  0  0  0  0  0  0  0
    3.0712   -0.7905    0.3218 C   0  0  0  0  0  0  0  0  0  0  0  0
   -0.3096   -0.0241    1.2771 H   0  0  0  0  0  0  0  0  0  0  0  0
    0.9807    0.0413   -1.5007 H   0  0  0  0  0  0  0  0  0  0  0  0
   -0.6330   -2.1537    0.0754 H   0  0  0  0  0  0  0  0  0  0  0  0
   -1.1440   -1.3010   -1.3793 H   0  0  0  0  0  0  0  0  0  0  0  0
    1.6657    1.4107    1.1478 H   0  0  0  0  0  0  0  0  0  0  0  0
    1.6840    2.1228   -0.4791 H   0  0  0  0  0  0  0  0  0  0  0  0
   -2.5734   -1.3800    1.3188 H   0  0  0  0  0  0  0  0  0  0  0  0
   -3.1212   -2.1002   -0.1949 H   0  0  0  0  0  0  0  0  0  0  0  0
   -1.1492    1.2578   -1.2454 H   0  0  0  0  0  0  0  0  0  0  0  0
    3.5547    0.7239   -1.1276 H   0  0  0  0  0  0  0  0  0  0  0  0
    3.9995    1.1779    0.5287 H   0  0  0  0  0  0  0  0  0  0  0  0
   -3.4301    0.0993   -1.2144 H   0  0  0  0  0  0  0  0  0  0  0  0
   -4.2640    0.0839    0.3382 H   0  0  0  0  0  0  0  0  0  0  0  0
   -2.9459    2.1824   -0.0136 H   0  0  0  0  0  0  0  0  0  0  0  0
   -2.4122    1.3090    1.4155 H   0  0  0  0  0  0  0  0  0  0  0  0
    3.7753   -1.4557   -0.1858 H   0  0  0  0  0  0  0  0  0  0  0  0
    3.1838   -0.9215    1.4032 H   0  0  0  0  0  0  0  0  0  0  0  0
  1  4  1  0  0  0  0
  1 11  1  0  0  0  0
  2  3  1  0  0  0  0
  2 10  1  0  0  0  0
  2 20  1  0  0  0  0
  3  4  1  0  0  0  0
  3  5  1  0  0  0  0
  3 12  1  0  0  0  0
  4  6  1  0  0  0  0
  4 13  1  0  0  0  0
  5  7  1  0  0  0  0
  5 14  1  0  0  0  0
  5 15  1  0  0  0  0
  6  8  1  0  0  0  0
  6 16  1  0  0  0  0
  6 17  1  0  0  0  0
  7  9  1  0  0  0  0
  7 18  1  0  0  0  0
  7 19  1  0  0  0  0
  8 11  1  0  0  0  0
  8 21  1  0  0  0  0
  8 22  1  0  0  0  0
  9 10  1  0  0  0  0
  9 23  1  0  0  0  0
  9 24  1  0  0  0  0
 10 25  1  0  0  0  0
 10 26  1  0  0  0  0
 11 27  1  0  0  0  0
 11 28  1  0  0  0  0
M  END
> <PUBCHEM_COMPOUND_CID>
5012113

> <PUBCHEM_CONFORMER_RMSD>
0.6

> <PUBCHEM_CONFORMER_DIVERSEORDER>
1
16
13
2
14
15
3
6
10
4
8
9
12
5
7
11

> <PUBCHEM_MMFF94_PARTIAL_CHARGES>
7
1 -0.56
10 0.27
11 0.28
2 -0.9
20 0.36
3 0.27
4 0.28

> <PUBCHEM_EFFECTIVE_ROTOR_COUNT>
3.2

> <PUBCHEM_PHARMACOPHORE_FEATURES>
5
1 1 acceptor
1 2 cation
1 2 donor
5 1 4 6 8 11 rings
6 2 3 5 7 9 10 rings

> <PUBCHEM_HEAVY_ATOM_COUNT>
11

> <PUBCHEM_ATOM_DEF_STEREO_COUNT>
0

> <PUBCHEM_ATOM_UDEF_STEREO_COUNT>
2

> <PUBCHEM_BOND_DEF_STEREO_COUNT>
0

> <PUBCHEM_BOND_UDEF_STEREO_COUNT>
0

> <PUBCHEM_ISOTOPIC_ATOM_COUNT>
0

> <PUBCHEM_COMPONENT_COUNT>
1

> <PUBCHEM_CACTVS_TAUTO_COUNT>
1

> <PUBCHEM_CONFORMER_ID>
004C7A9100000001

> <PUBCHEM_MMFF94_ENERGY>
6.9756

> <PUBCHEM_FEATURE_SELFOVERLAP>
25.371

> <PUBCHEM_SHAPE_FINGERPRINT>
10608611 8 18411978065885265912
11062470 55 17458341961396170685
12897270 3 18411701027530157044
12932764 1 17703505592506536454
13380535 76 18412543197623992935
14144814 61 18410856551144820144
14325111 11 18410856551055292129
15775835 57 18409736144427458449
16945 1 18341897410901806223
19973954 147 18411421721549120432
20201158 50 18341894082291784159
20528008 55 18412537730409842605
20871998 184 18129948995797181191
21501502 16 18410856564035068136
23402539 116 18272922822410489261
23402655 69 18270952467387742677
23463225 33 18336263466287555198
23552423 10 18188211004128772303
2748010 2 18340209578911900871
3248919 1 17775007855773348925
369184 2 18409448094119392731
5084963 1 17967251987817242757
57812782 119 18411133632280335593
6333449 129 18413106173673843317
75552 356 18410294739505464207

> <PUBCHEM_SHAPE_MULTIPOLES>
215.52
5.6
1.49
0.66
0.78
0.01
0
0.02
0.31
-0.31
0.04
-0.01
0
-0.11

> <PUBCHEM_SHAPE_SELFOVERLAP>
432.559

> <PUBCHEM_SHAPE_VOLUME>
127.5

> <PUBCHEM_COORDINATE_TYPE>
2
5
10

$$$$
