# Supplementary material for: In silico pharmacological analysis of Tinospora cordifolia compounds targeting African swine fever virus B175L
Source: PLoS One. 2026 Jun 3;21(6):e0341938. doi: 10.1371/journal.pone.0341938 (PMC13232821; doi:10.1371/journal.pone.0341938)
Supplement: S1 File — (ZIP) [file pone.0341938.s007.zip › L4_PubChem_337121.sdf]

337121
  -OEChem-01292509463D

 15 14  0     0  0  0  0  0  0999 V2000
    0.0000    0.0673    0.0381 C   0  0  0  0  0  0  0  0  0  0  0  0
    1.2628   -0.7933   -0.0053 C   0  0  0  0  0  0  0  0  0  0  0  0
   -1.2628   -0.7933   -0.0053 C   0  0  0  0  0  0  0  0  0  0  0  0
    2.4727    0.0406   -0.0065 C   0  0  0  0  0  0  0  0  0  0  0  0
   -2.4727    0.0406   -0.0065 C   0  0  0  0  0  0  0  0  0  0  0  0
    3.4631    0.7191   -0.0073 C   0  0  0  0  0  0  0  0  0  0  0  0
   -3.4631    0.7191   -0.0073 C   0  0  0  0  0  0  0  0  0  0  0  0
    0.0000    0.6845    0.9468 H   0  0  0  0  0  0  0  0  0  0  0  0
    0.0000    0.7675   -0.8085 H   0  0  0  0  0  0  0  0  0  0  0  0
    1.2541   -1.4216   -0.9036 H   0  0  0  0  0  0  0  0  0  0  0  0
    1.2823   -1.4677    0.8588 H   0  0  0  0  0  0  0  0  0  0  0  0
   -1.2541   -1.4216   -0.9037 H   0  0  0  0  0  0  0  0  0  0  0  0
   -1.2822   -1.4678    0.8586 H   0  0  0  0  0  0  0  0  0  0  0  0
    4.3416    1.3211   -0.0079 H   0  0  0  0  0  0  0  0  0  0  0  0
   -4.3415    1.3212   -0.0079 H   0  0  0  0  0  0  0  0  0  0  0  0
  1  2  1  0  0  0  0
  1  3  1  0  0  0  0
  1  8  1  0  0  0  0
  1  9  1  0  0  0  0
  2  4  1  0  0  0  0
  2 10  1  0  0  0  0
  2 11  1  0  0  0  0
  3  5  1  0  0  0  0
  3 12  1  0  0  0  0
  3 13  1  0  0  0  0
  4  6  3  0  0  0  0
  5  7  3  0  0  0  0
  6 14  1  0  0  0  0
  7 15  1  0  0  0  0
M  END
> <PUBCHEM_COMPOUND_CID>
337121

> <PUBCHEM_CONFORMER_RMSD>
0.4

> <PUBCHEM_CONFORMER_DIVERSEORDER>
1
6
4
5
3
2

> <PUBCHEM_MMFF94_PARTIAL_CHARGES>
8
14 0.18
15 0.18
2 0.2
3 0.2
4 -0.2
5 -0.2
6 -0.18
7 -0.18

> <PUBCHEM_EFFECTIVE_ROTOR_COUNT>
2

> <PUBCHEM_PHARMACOPHORE_FEATURES>
3
1 6 hydrophobe
1 7 hydrophobe
5 1 2 3 4 5 hydrophobe

> <PUBCHEM_HEAVY_ATOM_COUNT>
7

> <PUBCHEM_ATOM_DEF_STEREO_COUNT>
0

> <PUBCHEM_ATOM_UDEF_STEREO_COUNT>
0

> <PUBCHEM_BOND_DEF_STEREO_COUNT>
0

> <PUBCHEM_BOND_UDEF_STEREO_COUNT>
0

> <PUBCHEM_ISOTOPIC_ATOM_COUNT>
0

> <PUBCHEM_COMPONENT_COUNT>
1

> <PUBCHEM_CACTVS_TAUTO_COUNT>
1

> <PUBCHEM_CONFORMER_ID>
000524E100000001

> <PUBCHEM_MMFF94_ENERGY>
0.9719

> <PUBCHEM_FEATURE_SELFOVERLAP>
15.223

> <PUBCHEM_SHAPE_FINGERPRINT>
11062470 55 18411700984585869225
12932741 1 15697424641549503755
14325111 11 18410575088979372587
14390081 3 18413387635491410481
177051 138 7997967977003029209
20211469 26 11025798717196267209
21293036 1 16486970717340484469
5460574 1 9223230745489829547

> <PUBCHEM_SHAPE_MULTIPOLES>
144.06
6.25
0.95
0.62
0
0.04
0
-2.17
-0.04
0
0
0
0
0

> <PUBCHEM_SHAPE_SELFOVERLAP>
259.121

> <PUBCHEM_SHAPE_VOLUME>
91.4

> <PUBCHEM_COORDINATE_TYPE>
2
5
10

$$$$
