# Supplementary material for: In silico pharmacological analysis of Tinospora cordifolia compounds targeting African swine fever virus B175L
Source: PLoS One. 2026 Jun 3;21(6):e0341938. doi: 10.1371/journal.pone.0341938 (PMC13232821; doi:10.1371/journal.pone.0341938)
Supplement: S1 File — (ZIP) [file pone.0341938.s007.zip › L42_PubChem_243165.sdf]

243165
  -OEChem-01302501263D

 18 18  0     0  0  0  0  0  0999 V2000
    2.5429   -1.5196    0.0001 O   0  5  0  0  0  0  0  0  0  0  0  0
    2.7415    0.6666   -0.0005 O   0  0  0  0  0  0  0  0  0  0  0  0
   -1.5300   -1.3438    0.0000 N   0  0  0  0  0  0  0  0  0  0  0  0
    2.0361   -0.3714    0.0000 N   0  3  0  0  0  0  0  0  0  0  0  0
   -3.5179   -0.0307   -0.0004 N   0  0  0  0  0  0  0  0  0  0  0  0
   -0.0041    0.9982    0.0001 C   0  0  0  0  0  0  0  0  0  0  0  0
    0.6224   -0.2430    0.0000 C   0  0  0  0  0  0  0  0  0  0  0  0
   -1.3928    1.0698    0.0002 C   0  0  0  0  0  0  0  0  0  0  0  0
    0.7841    2.2674    0.0002 C   0  0  0  0  0  0  0  0  0  0  0  0
   -2.1035   -0.1196    0.0000 C   0  0  0  0  0  0  0  0  0  0  0  0
   -0.1785   -1.3737    0.0002 C   0  0  0  0  0  0  0  0  0  0  0  0
   -1.9058    2.0268    0.0010 H   0  0  0  0  0  0  0  0  0  0  0  0
    1.3860    2.3738   -0.9082 H   0  0  0  0  0  0  0  0  0  0  0  0
    0.1114    3.1349    0.0006 H   0  0  0  0  0  0  0  0  0  0  0  0
    1.3864    2.3735    0.9085 H   0  0  0  0  0  0  0  0  0  0  0  0
    0.2296   -2.3800    0.0003 H   0  0  0  0  0  0  0  0  0  0  0  0
   -4.0326   -0.9025   -0.0067 H   0  0  0  0  0  0  0  0  0  0  0  0
   -3.9494    0.7838   -0.4199 H   0  0  0  0  0  0  0  0  0  0  0  0
  1  4  1  0  0  0  0
  2  4  2  0  0  0  0
  3 10  2  0  0  0  0
  3 11  1  0  0  0  0
  4  7  1  0  0  0  0
  5 10  1  0  0  0  0
  5 17  1  0  0  0  0
  5 18  1  0  0  0  0
  6  7  1  0  0  0  0
  6  8  2  0  0  0  0
  6  9  1  0  0  0  0
  7 11  2  0  0  0  0
  8 10  1  0  0  0  0
  8 12  1  0  0  0  0
  9 13  1  0  0  0  0
  9 14  1  0  0  0  0
  9 15  1  0  0  0  0
 11 16  1  0  0  0  0
M  CHG  2   1  -1   4   1
M  END
> <PUBCHEM_COMPOUND_CID>
243165

> <PUBCHEM_CONFORMER_RMSD>
0.4

> <PUBCHEM_CONFORMER_DIVERSEORDER>
1

> <PUBCHEM_MMFF94_PARTIAL_CHARGES>
15
1 -0.52
10 0.41
11 0.16
12 0.15
16 0.15
17 0.4
18 0.4
2 -0.52
3 -0.62
4 0.91
5 -0.9
6 -0.14
7 0.13
8 -0.15
9 0.14

> <PUBCHEM_EFFECTIVE_ROTOR_COUNT>
1

> <PUBCHEM_PHARMACOPHORE_FEATURES>
6
1 1 acceptor
1 1 anion
1 2 acceptor
1 5 donor
3 3 5 10 cation
6 3 6 7 8 10 11 rings

> <PUBCHEM_HEAVY_ATOM_COUNT>
11

> <PUBCHEM_ATOM_DEF_STEREO_COUNT>
0

> <PUBCHEM_ATOM_UDEF_STEREO_COUNT>
0

> <PUBCHEM_BOND_DEF_STEREO_COUNT>
0

> <PUBCHEM_BOND_UDEF_STEREO_COUNT>
0

> <PUBCHEM_ISOTOPIC_ATOM_COUNT>
0

> <PUBCHEM_COMPONENT_COUNT>
1

> <PUBCHEM_CACTVS_TAUTO_COUNT>
2

> <PUBCHEM_CONFORMER_ID>
0003B5DD00000001

> <PUBCHEM_MMFF94_ENERGY>
44.7967

> <PUBCHEM_FEATURE_SELFOVERLAP>
30.528

> <PUBCHEM_SHAPE_FINGERPRINT>
10219947 1 18341334418315300939
12032990 46 18338242570001032371
12524768 44 18342461417543990854
14325111 11 18410575063467901729
16945 1 18338799017199621381
18185500 45 18409448089660986058
193761 8 17834394896935337031
21040471 1 17474106501496585704
23402655 69 18195226847231621965
23552423 10 18119810458847836701
241688 4 18266742368117880408
2748010 2 18266737978561031453
29004967 10 18408326604959359944
369184 2 18411697660265344898
5084963 1 18200872876970849995
528886 8 18411414050705608587
53812653 166 18270396225819822680

> <PUBCHEM_SHAPE_MULTIPOLES>
199.69
3.83
1.88
0.57
0.78
0.51
0
-0.62
0
-0.65
0
0.03
0.03
0

> <PUBCHEM_SHAPE_SELFOVERLAP>
419.041

> <PUBCHEM_SHAPE_VOLUME>
112.9

> <PUBCHEM_COORDINATE_TYPE>
2
5
10

$$$$
