# Supplementary material for: In silico pharmacological analysis of Tinospora cordifolia compounds targeting African swine fever virus B175L
Source: PLoS One. 2026 Jun 3;21(6):e0341938. doi: 10.1371/journal.pone.0341938 (PMC13232821; doi:10.1371/journal.pone.0341938)
Supplement: S1 File — (ZIP) [file pone.0341938.s007.zip › L6_PubChem_561323.sdf]

561323
  -OEChem-01292509543D

 29 30  0     1  0  0  0  0  0999 V2000
    4.2501    1.8533   -0.0989 O   0  0  0  0  0  0  0  0  0  0  0  0
   -0.4902   -0.2417    0.3089 O   0  0  0  0  0  0  0  0  0  0  0  0
    3.5526   -1.3354   -1.3270 O   0  0  0  0  0  0  0  0  0  0  0  0
    0.9441   -1.9754    0.7694 O   0  0  0  0  0  0  0  0  0  0  0  0
    1.7145    0.1949    0.4779 N   0  0  0  0  0  0  0  0  0  0  0  0
    4.3717    0.8266   -1.0594 N   0  0  0  0  0  0  0  0  0  0  0  0
    3.1154   -0.0476    0.6756 C   0  0  2  0  0  0  0  0  0  0  0  0
    3.8891    1.1795    1.1100 C   0  0  0  0  0  0  0  0  0  0  0  0
    3.7090   -0.3165   -0.6709 C   0  0  0  0  0  0  0  0  0  0  0  0
    0.7411   -0.7875    0.5404 C   0  0  0  0  0  0  0  0  0  0  0  0
   -1.5941   -1.1532    0.3448 C   0  0  0  0  0  0  0  0  0  0  0  0
   -2.8619   -0.3981    0.0729 C   0  0  0  0  0  0  0  0  0  0  0  0
   -3.5745    0.1544    1.1312 C   0  0  0  0  0  0  0  0  0  0  0  0
   -3.3123   -0.2572   -1.2351 C   0  0  0  0  0  0  0  0  0  0  0  0
   -4.7530    0.8566    0.8786 C   0  0  0  0  0  0  0  0  0  0  0  0
   -4.4908    0.4453   -1.4876 C   0  0  0  0  0  0  0  0  0  0  0  0
   -5.2110    1.0020   -0.4307 C   0  0  0  0  0  0  0  0  0  0  0  0
    3.2644   -0.8913    1.3552 H   0  0  0  0  0  0  0  0  0  0  0  0
    3.3091    1.8541    1.7470 H   0  0  0  0  0  0  0  0  0  0  0  0
    4.8137    0.9059    1.6313 H   0  0  0  0  0  0  0  0  0  0  0  0
    1.4161    1.1346    0.2327 H   0  0  0  0  0  0  0  0  0  0  0  0
    4.8807    1.0091   -1.9148 H   0  0  0  0  0  0  0  0  0  0  0  0
   -1.6437   -1.6357    1.3289 H   0  0  0  0  0  0  0  0  0  0  0  0
   -1.4507   -1.9376   -0.4090 H   0  0  0  0  0  0  0  0  0  0  0  0
   -3.2256    0.0491    2.1548 H   0  0  0  0  0  0  0  0  0  0  0  0
   -2.7581   -0.6849   -2.0659 H   0  0  0  0  0  0  0  0  0  0  0  0
   -5.3136    1.2907    1.7013 H   0  0  0  0  0  0  0  0  0  0  0  0
   -4.8473    0.5592   -2.5072 H   0  0  0  0  0  0  0  0  0  0  0  0
   -6.1283    1.5491   -0.6275 H   0  0  0  0  0  0  0  0  0  0  0  0
  1  6  1  0  0  0  0
  1  8  1  0  0  0  0
  2 10  1  0  0  0  0
  2 11  1  0  0  0  0
  3  9  2  0  0  0  0
  4 10  2  0  0  0  0
  5  7  1  0  0  0  0
  5 10  1  0  0  0  0
  5 21  1  0  0  0  0
  6  9  1  0  0  0  0
  6 22  1  0  0  0  0
  7  8  1  0  0  0  0
  7  9  1  0  0  0  0
  7 18  1  0  0  0  0
  8 19  1  0  0  0  0
  8 20  1  0  0  0  0
 11 12  1  0  0  0  0
 11 23  1  0  0  0  0
 11 24  1  0  0  0  0
 12 13  2  0  0  0  0
 12 14  1  0  0  0  0
 13 15  1  0  0  0  0
 13 25  1  0  0  0  0
 14 16  2  0  0  0  0
 14 26  1  0  0  0  0
 15 17  2  0  0  0  0
 15 27  1  0  0  0  0
 16 17  1  0  0  0  0
 16 28  1  0  0  0  0
 17 29  1  0  0  0  0
M  END
> <PUBCHEM_COMPOUND_CID>
561323

> <PUBCHEM_CONFORMER_RMSD>
0.8

> <PUBCHEM_CONFORMER_DIVERSEORDER>
1
75
60
26
65
32
41
6
64
71
55
49
61
25
48
8
5
57
72
4
50
39
3
40
70
14
54
11
38
12
27
69
30
2
47
23
36
56
66
46
59
31
7
52
35
24
42
34
63
67
58
51
22
9
37
62
33
53
10
19
16
68
43
17
18
74
21
28
20
44
73
29
45
15
13

> <PUBCHEM_MMFF94_PARTIAL_CHARGES>
24
1 -0.32
10 0.78
11 0.42
12 -0.14
13 -0.15
14 -0.15
15 -0.15
16 -0.15
17 -0.15
2 -0.43
21 0.37
22 0.37
25 0.15
26 0.15
27 0.15
28 0.15
29 0.15
3 -0.57
4 -0.57
5 -0.73
6 -0.39
7 0.36
8 0.28
9 0.57

> <PUBCHEM_EFFECTIVE_ROTOR_COUNT>
5.8

> <PUBCHEM_PHARMACOPHORE_FEATURES>
6
1 3 acceptor
1 4 acceptor
1 5 donor
1 6 donor
5 1 6 7 8 9 rings
6 12 13 14 15 16 17 rings

> <PUBCHEM_HEAVY_ATOM_COUNT>
17

> <PUBCHEM_ATOM_DEF_STEREO_COUNT>
0

> <PUBCHEM_ATOM_UDEF_STEREO_COUNT>
1

> <PUBCHEM_BOND_DEF_STEREO_COUNT>
0

> <PUBCHEM_BOND_UDEF_STEREO_COUNT>
0

> <PUBCHEM_ISOTOPIC_ATOM_COUNT>
0

> <PUBCHEM_COMPONENT_COUNT>
1

> <PUBCHEM_CACTVS_TAUTO_COUNT>
6

> <PUBCHEM_CONFORMER_ID>
000890AB00000001

> <PUBCHEM_MMFF94_ENERGY>
35.6737

> <PUBCHEM_FEATURE_SELFOVERLAP>
30.447

> <PUBCHEM_SHAPE_FINGERPRINT>
10014705 185 18261105297046707151
10354089 29 14562533981504050390
10498660 4 18335416885162573361
10670039 82 17750523892581952180
11128504 68 17775000198163177761
11543360 7 16917063403701848883
11796584 16 14261631720677789181
12363563 72 11527950088200955907
12596602 18 13406794436594869685
13167823 11 16343983606862302477
13675066 3 16225756411272167602
1420 369 9583520927629941689
14252887 29 9439403515040581894
14341114 176 14490190483908624596
14341114 328 14779271907845927965
14528608 73 18342170077275165197
14849402 71 13551771690065238558
15188451 53 12179849437609800137
15239154 128 17967814942192225325
17834072 33 17561078116398833413
17870717 6 14620801513639052541
17959699 21 18271810094641231993
18186145 218 18408606967729652842
18222031 100 10087639312214941170
19050596 39 14273454781900935099
193927 3 11383838207133626341
19862831 5 17775566433619024163
200 152 10159694690751240507
20281475 54 13254808940002695770
20325693 3 16487255478779540341
20369508 70 14117508831762786818
204376 136 18113615690442223371
20645477 56 17894348886696947631
20645477 70 17989216927732863206
20671657 53 12535624994545808539
21065198 48 13551193277432796583
212847 35 18259701194870321800
22646028 1 11455889169952980953
231179 274 18186517691903054379
23402655 69 18060702814331027940
23403322 49 12895070726222796205
23503953 91 14418130733665316633
23559900 14 18413113875046265542
3004659 81 16415484813920692078
32948 21 16200153153748823497
42 15 12324239447303941451
53428517 29 15791727495116897707
542803 24 18202565068885395305
573450 72 13406793316219808537
5924683 9 15285646542637950593
633830 44 18341617005324726287
90127 26 17385729083937334065
960060 61 16917073260978918788

> <PUBCHEM_SHAPE_MULTIPOLES>
316.41
12.43
1.41
1.31
1.62
0.02
-0.24
-4.88
-2.88
-1.15
0.11
0.4
0.03
0.12

> <PUBCHEM_SHAPE_SELFOVERLAP>
664.924

> <PUBCHEM_SHAPE_VOLUME>
178.7

> <PUBCHEM_COORDINATE_TYPE>
2
5
10

$$$$
