# Supplementary material for: In silico pharmacological analysis of Tinospora cordifolia compounds targeting African swine fever virus B175L
Source: PLoS One. 2026 Jun 3;21(6):e0341938. doi: 10.1371/journal.pone.0341938 (PMC13232821; doi:10.1371/journal.pone.0341938)
Supplement: S1 File — (ZIP) [file pone.0341938.s007.zip › L65_PubChem_560622.sdf]

560622
  -OEChem-01302503053D

 46 48  0     1  0  0  0  0  0999 V2000
   -1.3042    1.6098   -1.1589 O   0  0  0  0  0  0  0  0  0  0  0  0
    4.1442   -2.4707   -1.0228 O   0  0  0  0  0  0  0  0  0  0  0  0
   -3.3126    0.6186   -0.3068 O   0  0  0  0  0  0  0  0  0  0  0  0
   -3.2446   -2.0011    0.6747 O   0  0  0  0  0  0  0  0  0  0  0  0
    0.9959    1.1980   -0.3088 C   0  0  2  0  0  0  0  0  0  0  0  0
    1.4055   -0.2774   -0.5192 C   0  0  2  0  0  0  0  0  0  0  0  0
    1.6588    1.6205    1.0402 C   0  0  2  0  0  0  0  0  0  0  0  0
    1.6745   -0.8018    0.8987 C   0  0  2  0  0  0  0  0  0  0  0  0
    2.3644    0.3760    1.5921 C   0  0  0  0  0  0  0  0  0  0  0  0
   -0.5253    1.3114   -0.0156 C   0  0  1  0  0  0  0  0  0  0  0  0
    0.5237    2.1181    1.9483 C   0  0  0  0  0  0  0  0  0  0  0  0
   -0.6223    2.4335    1.0053 C   0  0  0  0  0  0  0  0  0  0  0  0
    2.7168   -0.5417   -1.2717 C   0  0  0  0  0  0  0  0  0  0  0  0
    2.5448   -2.0398    0.7301 C   0  0  0  0  0  0  0  0  0  0  0  0
    1.4173    2.1183   -1.4632 C   0  0  0  0  0  0  0  0  0  0  0  0
    3.2417   -1.7723   -0.5784 C   0  0  0  0  0  0  0  0  0  0  0  0
   -2.6884    1.7834   -0.8466 C   0  0  0  0  0  0  0  0  0  0  0  0
   -3.2249   -0.4950   -1.1860 C   0  0  0  0  0  0  0  0  0  0  0  0
   -3.9076   -1.6872   -0.5440 C   0  0  0  0  0  0  0  0  0  0  0  0
   -3.8577   -3.1009    1.3326 C   0  0  0  0  0  0  0  0  0  0  0  0
    0.6031   -0.8540   -0.9977 H   0  0  0  0  0  0  0  0  0  0  0  0
    2.3876    2.4282    0.9017 H   0  0  0  0  0  0  0  0  0  0  0  0
    0.7461   -1.0470    1.4275 H   0  0  0  0  0  0  0  0  0  0  0  0
    2.3104    0.2973    2.6828 H   0  0  0  0  0  0  0  0  0  0  0  0
    3.4288    0.4173    1.3294 H   0  0  0  0  0  0  0  0  0  0  0  0
   -0.8886    0.3802    0.4383 H   0  0  0  0  0  0  0  0  0  0  0  0
    0.8249    2.9968    2.5273 H   0  0  0  0  0  0  0  0  0  0  0  0
    0.2147    1.3445    2.6617 H   0  0  0  0  0  0  0  0  0  0  0  0
   -1.5707    2.4422    1.5511 H   0  0  0  0  0  0  0  0  0  0  0  0
   -0.4980    3.4180    0.5393 H   0  0  0  0  0  0  0  0  0  0  0  0
    3.4579    0.2523   -1.1491 H   0  0  0  0  0  0  0  0  0  0  0  0
    2.5372   -0.7375   -2.3315 H   0  0  0  0  0  0  0  0  0  0  0  0
    1.9307   -2.9378    0.6144 H   0  0  0  0  0  0  0  0  0  0  0  0
    3.2630   -2.1645    1.5435 H   0  0  0  0  0  0  0  0  0  0  0  0
    1.0392    1.7456   -2.4214 H   0  0  0  0  0  0  0  0  0  0  0  0
    1.0334    3.1349   -1.3240 H   0  0  0  0  0  0  0  0  0  0  0  0
    2.5054    2.2046   -1.5424 H   0  0  0  0  0  0  0  0  0  0  0  0
   -2.8513    2.6278   -0.1708 H   0  0  0  0  0  0  0  0  0  0  0  0
   -3.1986    2.0476   -1.7802 H   0  0  0  0  0  0  0  0  0  0  0  0
   -3.7121   -0.2552   -2.1374 H   0  0  0  0  0  0  0  0  0  0  0  0
   -2.1735   -0.7399   -1.3714 H   0  0  0  0  0  0  0  0  0  0  0  0
   -3.8706   -2.5485   -1.2200 H   0  0  0  0  0  0  0  0  0  0  0  0
   -4.9535   -1.4413   -0.3259 H   0  0  0  0  0  0  0  0  0  0  0  0
   -4.8952   -2.8652    1.5890 H   0  0  0  0  0  0  0  0  0  0  0  0
   -3.3072   -3.2999    2.2560 H   0  0  0  0  0  0  0  0  0  0  0  0
   -3.8183   -3.9952    0.7032 H   0  0  0  0  0  0  0  0  0  0  0  0
  1 10  1  0  0  0  0
  1 17  1  0  0  0  0
  2 16  2  0  0  0  0
  3 17  1  0  0  0  0
  3 18  1  0  0  0  0
  4 19  1  0  0  0  0
  4 20  1  0  0  0  0
  5  6  1  0  0  0  0
  5  7  1  0  0  0  0
  5 10  1  0  0  0  0
  5 15  1  0  0  0  0
  6  8  1  0  0  0  0
  6 13  1  0  0  0  0
  6 21  1  0  0  0  0
  7  9  1  0  0  0  0
  7 11  1  0  0  0  0
  7 22  1  0  0  0  0
  8  9  1  0  0  0  0
  8 14  1  0  0  0  0
  8 23  1  0  0  0  0
  9 24  1  0  0  0  0
  9 25  1  0  0  0  0
 10 12  1  0  0  0  0
 10 26  1  0  0  0  0
 11 12  1  0  0  0  0
 11 27  1  0  0  0  0
 11 28  1  0  0  0  0
 12 29  1  0  0  0  0
 12 30  1  0  0  0  0
 13 16  1  0  0  0  0
 13 31  1  0  0  0  0
 13 32  1  0  0  0  0
 14 16  1  0  0  0  0
 14 33  1  0  0  0  0
 14 34  1  0  0  0  0
 15 35  1  0  0  0  0
 15 36  1  0  0  0  0
 15 37  1  0  0  0  0
 17 38  1  0  0  0  0
 17 39  1  0  0  0  0
 18 19  1  0  0  0  0
 18 40  1  0  0  0  0
 18 41  1  0  0  0  0
 19 42  1  0  0  0  0
 19 43  1  0  0  0  0
 20 44  1  0  0  0  0
 20 45  1  0  0  0  0
 20 46  1  0  0  0  0
M  END
> <PUBCHEM_COMPOUND_CID>
560622

> <PUBCHEM_CONFORMER_RMSD>
0.8

> <PUBCHEM_CONFORMER_DIVERSEORDER>
5
292
39
167
145
301
224
154
192
325
79
253
380
127
363
13
43
302
58
388
233
249
273
342
141
226
52
400
311
373
236
64
10
200
262
377
356
374
300
395
366
197
27
161
29
185
393
78
66
180
159
321
146
310
53
318
282
24
194
31
397
112
369
331
118
350
386
345
286
298
110
285
256
376
35
394
216
109
230
93
328
219
379
295
4
272
243
299
217
59
155
125
239
196
85
290
114
371
202
184
368
316
392
169
277
346
209
108
137
353
268
278
186
403
240
248
62
306
163
313
271
385
279
237
143
25
107
38
122
88
241
65
274
289
151
265
232
94
305
75
207
193
229
104
158
204
117
231
406
20
106
214
51
76
220
339
391
189
149
317
89
97
245
182
12
365
401
170
67
315
270
355
16
195
153
70
164
133
17
337
287
327
77
91
83
132
260
330
404
288
257
150
254
123
84
319
183
203
144
33
335
87
72
40
188
152
166
176
206
218
168
405
26
44
173
69
312
215
267
63
19
383
171
250
156
309
174
56
210
74
297
293
46
42
322
68
140
160
121
101
336
32
129
105
102
212
45
387
238
261
320
178
343
103
30
364
23
162
361
119
61
11
291
126
333
92
34
138
244
60
375
252
247
242
6
259
179
130
348
304
269
41
100
73
235
50
57
354
199
381
187
165
382
263
21
48
357
54
7
367
208
398
36
191
340
399
1
131
116
402
255
18
80
338
157
211
8
347
99
71
136
222
3
324
329
47
351
190
55
234
228
280
98
142
81
390
120
201
90
22
172
15
148
86
246
177
2
359
37
389
175
307
378
308
281
28
49
9
128
213
198
134
384
135
326
111
276
358
251
349
258
275
223
284
14
147
334
96
221
396
113
95
296
266
303
294
372
225
139
323
332
370
314
124
352
181
362
360
205
283
227
344
264
341
82
115

> <PUBCHEM_MMFF94_PARTIAL_CHARGES>
12
1 -0.56
10 0.28
13 0.06
14 0.06
16 0.45
17 0.56
18 0.28
19 0.28
2 -0.57
20 0.28
3 -0.56
4 -0.56

> <PUBCHEM_EFFECTIVE_ROTOR_COUNT>
7.2

> <PUBCHEM_PHARMACOPHORE_FEATURES>
7
1 1 acceptor
1 2 acceptor
1 3 acceptor
1 4 acceptor
5 5 6 7 8 9 rings
5 5 7 10 11 12 rings
5 6 8 13 14 16 rings

> <PUBCHEM_HEAVY_ATOM_COUNT>
20

> <PUBCHEM_ATOM_DEF_STEREO_COUNT>
0

> <PUBCHEM_ATOM_UDEF_STEREO_COUNT>
5

> <PUBCHEM_BOND_DEF_STEREO_COUNT>
0

> <PUBCHEM_BOND_UDEF_STEREO_COUNT>
0

> <PUBCHEM_ISOTOPIC_ATOM_COUNT>
0

> <PUBCHEM_COMPONENT_COUNT>
1

> <PUBCHEM_CACTVS_TAUTO_COUNT>
3

> <PUBCHEM_CONFORMER_ID>
00088DEE00000005

> <PUBCHEM_MMFF94_ENERGY>
67.0821

> <PUBCHEM_FEATURE_SELFOVERLAP>
36.357

> <PUBCHEM_SHAPE_FINGERPRINT>
11067466 332 18048594012748844869
11135609 12 18261395589248392163
114674 6 18119243115523498675
11578080 2 18048579449101040940
12363563 72 17845641560926209493
12506688 2 18413387635565308919
12553582 1 18189048712094102223
13257819 37 17538864863699283692
13533116 47 18198628933718563675
13911882 115 18339921640310219970
14115302 16 18266177227873965693
14251740 79 17977395932046399838
15635459 17 18121206839164128155
16945 1 16337782129760158952
20600515 1 18190158149307039944
20603629 256 17489297646156177666
20775530 9 18409732889259564227
21452121 199 18410002252095813924
21452121 71 18340492141022038244
221490 88 18410858771896204254
23466295 7 18193857949926357995
23559900 14 18334286596099692101
238078 22 18268155270861564438
7987 15 18271820016110819647
81228 2 17127328278054374400
8809292 202 18269830909318068749
9709674 26 18338501037243711263

> <PUBCHEM_SHAPE_MULTIPOLES>
388.11
6.86
3.48
1.68
5.56
0.97
0.31
6.83
-0.91
0.69
0.67
-0.34
-0.36
1.62

> <PUBCHEM_SHAPE_SELFOVERLAP>
808.209

> <PUBCHEM_SHAPE_VOLUME>
224.3

> <PUBCHEM_COORDINATE_TYPE>
2
5
10

$$$$
