# Supplementary material for: In silico pharmacological analysis of Tinospora cordifolia compounds targeting African swine fever virus B175L
Source: PLoS One. 2026 Jun 3;21(6):e0341938. doi: 10.1371/journal.pone.0341938 (PMC13232821; doi:10.1371/journal.pone.0341938)
Supplement: S2 File — (ZIP) [file pone.0341938.s008.zip]

Archive with 15 entries (15 files):
- L13_minimised.pdb
- L23_minimised.pdb
- L24_minimised.pdb
- L25_minimised.pdb
- L26_minimised.pdb
- L28_minimised.pdb
- L3_minimised.pdb
- L37_minimised.pdb
- L38_minimised.pdb
- L39_minimised.pdb
- L4_minimised.pdb
- L42_minimised.pdb
- L6_minimised.pdb
- L65_minimised.pdb
- L9_minimised.pdb
