# Supplementary material for: In silico pharmacological analysis of Tinospora cordifolia compounds targeting African swine fever virus B175L
Source: PLoS One. 2026 Jun 3;21(6):e0341938. doi: 10.1371/journal.pone.0341938 (PMC13232821; doi:10.1371/journal.pone.0341938)
Supplement: S2 File — (ZIP) [file pone.0341938.s008.zip › L13_minimised.pdb]

REMARK  2 active torsions:
REMARK  status: ('A' for Active; 'I' for Inactive)
REMARK    1  A    between atoms: O_1  and  C_3 
REMARK    2  A    between atoms: O_2  and  C_6 
COMPND    UNNAMED
AUTHOR    GENERATED BY OPEN BABEL 3.1.1
HETATM    1  C   UNL     1      -1.314   0.361   0.000  1.00  0.00           C  
HETATM    2  C   UNL     1      -0.340   1.364   0.000  1.00  0.00           C  
HETATM    3  C   UNL     1      -0.920  -0.979  -0.000  1.00  0.00           C  
HETATM    4  C   UNL     1       1.387  -0.306  -0.000  1.00  0.00           C  
HETATM    5  C   UNL     1       1.013   1.034   0.000  1.00  0.00           C  
HETATM    6  C   UNL     1       0.431  -1.315  -0.001  1.00  0.00           C  
HETATM    7  O   UNL     1      -2.670   0.580   0.000  1.00  0.00           O  
HETATM    8  C   UNL     1      -3.064   1.924   0.002  1.00  0.00           C  
HETATM    9  O   UNL     1       2.704  -0.662  -0.001  1.00  0.00           O  
HETATM   10  H   UNL     1       3.243   0.149  -0.001  1.00  0.00           H  
CONECT    1    2    2    3    7                                       
CONECT    2    1    1    5                                            
CONECT    3    1    6    6                                            
CONECT    4    5    5    6    9                                       
CONECT    5    2    4    4                                            
CONECT    6    3    3    4                                            
CONECT    7    1    8                                                 
CONECT    8    7                                                      
CONECT    9    4   10                                                 
CONECT   10    9                                                      
MASTER        0    0    0    0    0    0    0    0   10    0   10    0
END
