# Supplementary material for: In silico pharmacological analysis of Tinospora cordifolia compounds targeting African swine fever virus B175L
Source: PLoS One. 2026 Jun 3;21(6):e0341938. doi: 10.1371/journal.pone.0341938 (PMC13232821; doi:10.1371/journal.pone.0341938)
Supplement: S2 File — (ZIP) [file pone.0341938.s008.zip › L23_minimised.pdb]

REMARK  2 active torsions:
REMARK  status: ('A' for Active; 'I' for Inactive)
REMARK    1  A    between atoms: O_2  and  C_5 
REMARK    2  A    between atoms: O_3  and  C_9 
COMPND    UNNAMED
AUTHOR    GENERATED BY OPEN BABEL 3.1.1
HETATM    1  O   UNL     1       0.891  -1.289  -0.002  1.00  0.00           O  
HETATM    2  O   UNL     1      -1.878   1.913   0.177  1.00  0.00           O  
HETATM    3  C   UNL     1       0.397   1.207   0.402  1.00  0.00           C  
HETATM    4  C   UNL     1       1.078  -0.006   0.252  1.00  0.00           C  
HETATM    5  C   UNL     1      -1.063   1.000   0.159  1.00  0.00           C  
HETATM    6  C   UNL     1      -0.496  -1.437  -0.138  1.00  0.00           C  
HETATM    7  C   UNL     1      -1.450  -0.460  -0.082  1.00  0.00           C  
HETATM    8  C   UNL     1      -0.954  -2.865  -0.345  1.00  0.00           C  
HETATM    9  O   UNL     1       0.879   2.251   1.147  1.00  0.00           O  
HETATM   10  H   UNL     1       1.794   2.105   1.442  1.00  0.00           H  
HETATM   11  O   UNL     1      -2.813  -0.741  -0.202  1.00  0.00           O  
HETATM   12  H   UNL     1      -2.896  -1.712  -0.291  1.00  0.00           H  
CONECT    1    4    6                                                 
CONECT    2    5    5                                                 
CONECT    3    4    5    9                                            
CONECT    4    1    3                                                 
CONECT    5    2    2    7    3                                       
CONECT    6    7    7    8    1                                       
CONECT    7   11    6    6    5                                       
CONECT    8    6                                                      
CONECT    9   10    3                                                 
CONECT   10    9                                                      
CONECT   11   12    7                                                 
CONECT   12   11                                                      
MASTER        0    0    0    0    0    0    0    0   12    0   12    0
END
