# Supplementary material for: In silico pharmacological analysis of Tinospora cordifolia compounds targeting African swine fever virus B175L
Source: PLoS One. 2026 Jun 3;21(6):e0341938. doi: 10.1371/journal.pone.0341938 (PMC13232821; doi:10.1371/journal.pone.0341938)
Supplement: S2 File — (ZIP) [file pone.0341938.s008.zip › L24_minimised.pdb]

REMARK  2 active torsions:
REMARK  status: ('A' for Active; 'I' for Inactive)
REMARK    1  A    between atoms: O_2  and  C_6 
REMARK    2  A    between atoms: O_3  and  C_8 
COMPND    UNNAMED
AUTHOR    GENERATED BY OPEN BABEL 3.1.1
HETATM    1  O   UNL     1       1.410  -0.285  -0.095  1.00  0.00           O  
HETATM    2  O   UNL     1      -2.700   0.419   0.023  1.00  0.00           O  
HETATM    3  C   UNL     1       0.871   1.010  -0.133  1.00  0.00           C  
HETATM    4  C   UNL     1      -0.448   1.350  -0.080  1.00  0.00           C  
HETATM    5  C   UNL     1      -1.489   0.245   0.027  1.00  0.00           C  
HETATM    6  C   UNL     1      -0.919  -1.126   0.101  1.00  0.00           C  
HETATM    7  C   UNL     1       1.890   2.123  -0.253  1.00  0.00           C  
HETATM    8  C   UNL     1       0.365  -1.091   0.012  1.00  0.00           C  
HETATM    9  O   UNL     1      -0.904   2.666  -0.140  1.00  0.00           O  
HETATM   10  H   UNL     1      -0.112   3.233  -0.234  1.00  0.00           H  
HETATM   11  O   UNL     1      -1.642  -2.264  -0.130  1.00  0.00           O  
HETATM   12  H   UNL     1      -2.576  -1.974  -0.173  1.00  0.00           H  
CONECT    1    3    8                                                 
CONECT    2    5    5                                                 
CONECT    3    4    4    7    1                                       
CONECT    4    5    9    3    3                                       
CONECT    5    2    2    4    6                                       
CONECT    6    5   11    8    8                                       
CONECT    7    3                                                      
CONECT    8    6    6    1                                            
CONECT    9    4   10                                                 
CONECT   10    9                                                      
CONECT   11    6   12                                                 
CONECT   12   11                                                      
MASTER        0    0    0    0    0    0    0    0   12    0   12    0
END
