# Supplementary material for: In silico pharmacological analysis of Tinospora cordifolia compounds targeting African swine fever virus B175L
Source: PLoS One. 2026 Jun 3;21(6):e0341938. doi: 10.1371/journal.pone.0341938 (PMC13232821; doi:10.1371/journal.pone.0341938)
Supplement: S2 File — (ZIP) [file pone.0341938.s008.zip › L25_minimised.pdb]

REMARK  5 active torsions:
REMARK  status: ('A' for Active; 'I' for Inactive)
REMARK    1  A    between atoms: O_1  and  C_7 
REMARK    2  A    between atoms: O_2  and  C_8 
REMARK    3  A    between atoms: C_5  and  C_6 
REMARK    4  A    between atoms: C_5  and  C_7 
REMARK    5  A    between atoms: C_6  and  C_8 
COMPND    UNNAMED
AUTHOR    GENERATED BY OPEN BABEL 3.1.1
HETATM    1  C   UNL     1       1.621   0.422  -0.010  1.00  0.00           C  
HETATM    2  C   UNL     1       0.156   0.874   0.068  1.00  0.00           C  
HETATM    3  C   UNL     1      -1.215   1.301   0.143  1.00  0.00           C  
HETATM    4  O   UNL     1      -2.134   0.516   0.000  1.00  0.00           O  
HETATM    5  O   UNL     1      -1.363   2.621   0.379  1.00  0.00           O  
HETATM    6  H   UNL     1      -0.506   3.081   0.463  1.00  0.00           H  
HETATM    7  C   UNL     1       3.007   0.006  -0.082  1.00  0.00           C  
HETATM    8  O   UNL     1       3.265  -1.174  -0.288  1.00  0.00           O  
HETATM    9  O   UNL     1       3.977   0.966   0.084  1.00  0.00           O  
HETATM   10  C   UNL     1       3.612   2.308   0.318  1.00  0.00           C  
CONECT    1    2    7                                                 
CONECT    2    3    1                                                 
CONECT    3    5    2    4    4                                       
CONECT    4    3    3                                                 
CONECT    5    6    3                                                 
CONECT    6    5                                                      
CONECT    7    9    8    8    1                                       
CONECT    8    7    7                                                 
CONECT    9   10    7                                                 
CONECT   10    9                                                      
MASTER        0    0    0    0    0    0    0    0   10    0   10    0
END
