# Supplementary material for: In silico pharmacological analysis of Tinospora cordifolia compounds targeting African swine fever virus B175L
Source: PLoS One. 2026 Jun 3;21(6):e0341938. doi: 10.1371/journal.pone.0341938 (PMC13232821; doi:10.1371/journal.pone.0341938)
Supplement: S2 File — (ZIP) [file pone.0341938.s008.zip › L26_minimised.pdb]

REMARK  0 active torsions:
REMARK  status: ('A' for Active; 'I' for Inactive)
COMPND    UNNAMED
AUTHOR    GENERATED BY OPEN BABEL 3.1.1
HETATM    1  O   UNL     1       3.289  -1.266  -0.453  1.00  0.00           O  
HETATM    2  C   UNL     1       2.735   0.354   1.408  1.00  0.00           C  
HETATM    3  C   UNL     1       4.120   0.020   1.341  1.00  0.00           C  
HETATM    4  C   UNL     1       2.426  -0.532   0.237  1.00  0.00           C  
HETATM    5  C   UNL     1       4.408  -0.892   0.287  1.00  0.00           C  
HETATM    6  C   UNL     1       5.125   0.485   2.165  1.00  0.00           C  
HETATM    7  C   UNL     1       5.686  -1.350   0.041  1.00  0.00           C  
HETATM    8  C   UNL     1       6.422   0.026   1.921  1.00  0.00           C  
HETATM    9  C   UNL     1       6.698  -0.876   0.877  1.00  0.00           C  
CONECT    1    5    4                                                 
CONECT    2    3    4                                                 
CONECT    3    2    6    6    5                                       
CONECT    4    2    1                                                 
CONECT    5    3    7    7    1                                       
CONECT    6    3    3    8                                            
CONECT    7    5    5    9                                            
CONECT    8    6    9    9                                            
CONECT    9    8    8    7                                            
MASTER        0    0    0    0    0    0    0    0    9    0    9    0
END
