# Supplementary material for: In silico pharmacological analysis of Tinospora cordifolia compounds targeting African swine fever virus B175L
Source: PLoS One. 2026 Jun 3;21(6):e0341938. doi: 10.1371/journal.pone.0341938 (PMC13232821; doi:10.1371/journal.pone.0341938)
Supplement: S2 File — (ZIP) [file pone.0341938.s008.zip › L28_minimised.pdb]

REMARK  2 active torsions:
REMARK  status: ('A' for Active; 'I' for Inactive)
REMARK    1  A    between atoms: N_1  and  C_10 
REMARK    2  A    between atoms: C_2  and  C_3 
COMPND    UNNAMED
AUTHOR    GENERATED BY OPEN BABEL 3.1.1
HETATM    1  C   UNL     1      -1.271   0.424   0.144  1.00  0.00           C  
HETATM    2  C   UNL     1      -0.279   1.397  -0.004  1.00  0.00           C  
HETATM    3  C   UNL     1      -0.876  -0.916   0.167  1.00  0.00           C  
HETATM    4  C   UNL     1       1.066   1.042  -0.105  1.00  0.00           C  
HETATM    5  C   UNL     1       0.469  -1.270   0.066  1.00  0.00           C  
HETATM    6  C   UNL     1       1.462  -0.292  -0.001  1.00  0.00           C  
HETATM    7  C   UNL     1      -2.688   0.799   0.273  1.00  0.00           C  
HETATM    8  C   UNL     1      -3.798  -0.220   0.423  1.00  0.00           C  
HETATM    9  C   UNL     1      -3.157   2.240   0.304  1.00  0.00           C  
HETATM   10  N   UNL     1       2.787  -0.654  -0.282  1.00  0.00           N  
HETATM   11  H   UNL     1       3.468   0.062  -0.041  1.00  0.00           H  
HETATM   12  H   UNL     1       3.046  -1.570   0.076  1.00  0.00           H  
CONECT    1    2    2    3    7                                       
CONECT    2    1    1    4                                            
CONECT    3    1    5    5                                            
CONECT    4    2    6    6                                            
CONECT    5    3    3    6                                            
CONECT    6    4    4    5   10                                       
CONECT    7    9    1    8                                            
CONECT    8    7                                                      
CONECT    9    7                                                      
CONECT   10   12    6   11                                            
CONECT   11   10                                                      
CONECT   12   10                                                      
MASTER        0    0    0    0    0    0    0    0   12    0   12    0
END
