# Supplementary material for: In silico pharmacological analysis of Tinospora cordifolia compounds targeting African swine fever virus B175L
Source: PLoS One. 2026 Jun 3;21(6):e0341938. doi: 10.1371/journal.pone.0341938 (PMC13232821; doi:10.1371/journal.pone.0341938)
Supplement: S2 File — (ZIP) [file pone.0341938.s008.zip › L3_minimised.pdb]

REMARK  5 active torsions:
REMARK  status: ('A' for Active; 'I' for Inactive)
REMARK    1  A    between atoms: O_5  and  C_16 
REMARK    2  A    between atoms: N_6  and  N_9 
REMARK    3  A    between atoms: N_6  and  C_13 
REMARK    4  A    between atoms: C_11  and  C_19 
REMARK    5  A    between atoms: C_12  and  C_20 
COMPND    UNNAMED
AUTHOR    GENERATED BY OPEN BABEL 3.1.1
HETATM    1  N   UNL     1       1.038   0.004   0.015  1.00  0.00           N  
HETATM    2  H   UNL     1       0.564  -0.520  -0.723  1.00  0.00           H  
HETATM    3  N   UNL     1       2.465   0.000  -0.123  1.00  0.00           N  
HETATM    4  C   UNL     1       2.711   1.117  -1.026  1.00  0.00           C  
HETATM    5  H   UNL     1       2.949   0.194   0.761  1.00  0.00           H  
HETATM    6  C   UNL     1       2.689   2.382  -1.684  1.00  0.00           C  
HETATM    7  C   UNL     1       1.859   3.391  -1.181  1.00  0.00           C  
HETATM    8  C   UNL     1       1.841   4.654  -1.765  1.00  0.00           C  
HETATM    9  C   UNL     1       2.644   4.902  -2.872  1.00  0.00           C  
HETATM   10  C   UNL     1       3.452   3.889  -3.382  1.00  0.00           C  
HETATM   11 BR   UNL     1       4.526   4.244  -4.889  1.00  0.00          Br  
HETATM   12  C   UNL     1       3.483   2.623  -2.800  1.00  0.00           C  
HETATM   13  O   UNL     1       1.030   3.191  -0.106  1.00  0.00           O  
HETATM   14  H   UNL     1       1.063   2.245   0.144  1.00  0.00           H  
HETATM   15  C   UNL     1       0.567  -0.324   1.310  1.00  0.00           C  
HETATM   16  N   UNL     1      -0.826  -0.491   1.486  1.00  0.00           N  
HETATM   17  C   UNL     1      -1.257   0.009   2.831  1.00  0.00           C  
HETATM   18  H   UNL     1      -1.339  -0.142   0.680  1.00  0.00           H  
HETATM   19  C   UNL     1      -0.666   0.480   3.906  1.00  0.00           C  
HETATM   20  C   UNL     1       0.732   0.453   3.574  1.00  0.00           C  
HETATM   21  C   UNL     1       1.207   0.110   2.525  1.00  0.00           C  
HETATM   22  C   UNL     1      -1.264   1.160   5.077  1.00  0.00           C  
HETATM   23  F   UNL     1      -2.165   0.369   5.716  1.00  0.00           F  
HETATM   24  F   UNL     1      -0.337   1.515   6.005  1.00  0.00           F  
HETATM   25  F   UNL     1      -1.922   2.298   4.731  1.00  0.00           F  
CONECT    1    2   15    3                                            
CONECT    2    1                                                      
CONECT    3    1    4    5                                            
CONECT    4    6    3                                                 
CONECT    5    3                                                      
CONECT    6    7    7   12    4                                       
CONECT    7    8   13    6    6                                       
CONECT    8    9    9    7                                            
CONECT    9    8    8   10                                            
CONECT   10    9   12   12   11                                       
CONECT   11   10                                                      
CONECT   12   10   10    6                                            
CONECT   13   14    7                                                 
CONECT   14   13                                                      
CONECT   15   16    1   21                                            
CONECT   16   18   17   15                                            
CONECT   17   16   19   19                                            
CONECT   18   16                                                      
CONECT   19   17   17   22   20                                       
CONECT   20   19   21   21                                            
CONECT   21   15   20   20                                            
CONECT   22   24   19   25   23                                       
CONECT   23   22                                                      
CONECT   24   22                                                      
CONECT   25   22                                                      
MASTER        0    0    0    0    0    0    0    0   25    0   25    0
END
