# Supplementary material for: In silico pharmacological analysis of Tinospora cordifolia compounds targeting African swine fever virus B175L
Source: PLoS One. 2026 Jun 3;21(6):e0341938. doi: 10.1371/journal.pone.0341938 (PMC13232821; doi:10.1371/journal.pone.0341938)
Supplement: S2 File — (ZIP) [file pone.0341938.s008.zip › L37_minimised.pdb]

REMARK  2 active torsions:
REMARK  status: ('A' for Active; 'I' for Inactive)
REMARK    1  A    between atoms: O_1  and  C_9 
REMARK    2  A    between atoms: C_5  and  C_9 
COMPND    UNNAMED
AUTHOR    GENERATED BY OPEN BABEL 3.1.1
HETATM    1  O   UNL     1       1.137  -0.216  -0.214  1.00  0.00           O  
HETATM    2  N   UNL     1       3.344  -0.995  -0.087  1.00  0.00           N  
HETATM    3  C   UNL     1       4.577  -0.486   0.288  1.00  0.00           C  
HETATM    4  C   UNL     1       4.392   0.853   0.703  1.00  0.00           C  
HETATM    5  C   UNL     1       2.913   1.133   0.546  1.00  0.00           C  
HETATM    6  C   UNL     1       2.317  -0.078   0.040  1.00  0.00           C  
HETATM    7  H   UNL     1       3.209  -1.937  -0.432  1.00  0.00           H  
HETATM    8  C   UNL     1       5.811  -1.284   0.205  1.00  0.00           C  
HETATM    9  O   UNL     1       5.793  -2.446  -0.186  1.00  0.00           O  
HETATM   10  O   UNL     1       6.867  -0.526   0.610  1.00  0.00           O  
HETATM   11  C   UNL     1       8.141  -1.118   0.588  1.00  0.00           C  
CONECT    1    6    6                                                 
CONECT    2    7    3    6                                            
CONECT    3    2    8    4                                            
CONECT    4    3    5                                                 
CONECT    5    4    6                                                 
CONECT    6    2    1    1    5                                       
CONECT    7    2                                                      
CONECT    8    3   10    9    9                                       
CONECT    9    8    8                                                 
CONECT   10    8   11                                                 
CONECT   11   10                                                      
MASTER        0    0    0    0    0    0    0    0   11    0   11    0
END
