# Supplementary material for: In silico pharmacological analysis of Tinospora cordifolia compounds targeting African swine fever virus B175L
Source: PLoS One. 2026 Jun 3;21(6):e0341938. doi: 10.1371/journal.pone.0341938 (PMC13232821; doi:10.1371/journal.pone.0341938)
Supplement: S2 File — (ZIP) [file pone.0341938.s008.zip › L38_minimised.pdb]

REMARK  2 active torsions:
REMARK  status: ('A' for Active; 'I' for Inactive)
REMARK    1  A    between atoms: C_3  and  C_8 
REMARK    2  A    between atoms: C_8  and  C_9 
COMPND    UNNAMED
AUTHOR    GENERATED BY OPEN BABEL 3.1.1
HETATM    1  C   UNL     1       1.382   1.936   1.032  1.00  0.00           C  
HETATM    2  C   UNL     1       0.342   1.631   0.111  1.00  0.00           C  
HETATM    3  N   UNL     1       0.499   2.426  -1.154  1.00  0.00           N  
HETATM    4  C   UNL     1      -0.564   3.467  -1.116  1.00  0.00           C  
HETATM    5  H   UNL     1       0.246   1.807  -1.925  1.00  0.00           H  
HETATM    6  C   UNL     1      -1.880   3.762  -0.388  1.00  0.00           C  
HETATM    7  C   UNL     1      -2.162   2.637   0.601  1.00  0.00           C  
HETATM    8  C   UNL     1      -1.000   1.638   0.651  1.00  0.00           C  
HETATM    9  C   UNL     1       2.182   2.698   1.928  1.00  0.00           C  
HETATM   10  C   UNL     1       1.616   3.069   3.145  1.00  0.00           C  
HETATM   11  C   UNL     1       2.096   4.184   3.822  1.00  0.00           C  
HETATM   12  C   UNL     1       3.131   4.923   3.265  1.00  0.00           C  
HETATM   13 CL   UNL     1       3.591   6.412   3.985  1.00  0.00          Cl  
HETATM   14  C   UNL     1       3.752   4.515   2.084  1.00  0.00           C  
HETATM   15  C   UNL     1       3.266   3.401   1.409  1.00  0.00           C  
CONECT    1    9    2                                                 
CONECT    2    3    8    1                                            
CONECT    3    4    2    5                                            
CONECT    4    6    3                                                 
CONECT    5    3                                                      
CONECT    6    4    7                                                 
CONECT    7    6    8                                                 
CONECT    8    7    2                                                 
CONECT    9   15   15    1   10                                       
CONECT   10    9   11   11                                            
CONECT   11   12   10   10                                            
CONECT   12   13   14   14   11                                       
CONECT   13   12                                                      
CONECT   14   15   12   12                                            
CONECT   15   14    9    9                                            
MASTER        0    0    0    0    0    0    0    0   15    0   15    0
END
