# Supplementary material for: In silico pharmacological analysis of Tinospora cordifolia compounds targeting African swine fever virus B175L
Source: PLoS One. 2026 Jun 3;21(6):e0341938. doi: 10.1371/journal.pone.0341938 (PMC13232821; doi:10.1371/journal.pone.0341938)
Supplement: S2 File — (ZIP) [file pone.0341938.s008.zip › L39_minimised.pdb]

REMARK  1 active torsions:
REMARK  status: ('A' for Active; 'I' for Inactive)
REMARK    1  A    between atoms: C_3  and  C_4 
COMPND    UNNAMED
AUTHOR    GENERATED BY OPEN BABEL 3.1.1
HETATM    1  N   UNL     1       0.716   1.238  -0.322  1.00  0.00           N  
HETATM    2  C   UNL     1       1.394  -0.068  -0.213  1.00  0.00           C  
HETATM    3  C   UNL     1       0.572  -1.173   0.197  1.00  0.00           C  
HETATM    4  C   UNL     1      -0.934  -1.385   0.391  1.00  0.00           C  
HETATM    5  C   UNL     1      -1.711  -0.101   0.120  1.00  0.00           C  
HETATM    6  C   UNL     1      -0.731   1.028  -0.222  1.00  0.00           C  
HETATM    7  H   UNL     1       1.063   1.820  -1.080  1.00  0.00           H  
HETATM    8  C   UNL     1       2.730  -0.237  -0.682  1.00  0.00           C  
HETATM    9  O   UNL     1       3.451   0.854  -1.180  1.00  0.00           O  
HETATM   10  C   UNL     1       4.384   0.088  -1.756  1.00  0.00           C  
HETATM   11  C   UNL     1       4.670  -1.403  -1.928  1.00  0.00           C  
HETATM   12  C   UNL     1       3.387  -1.427  -1.097  1.00  0.00           C  
CONECT    1    7    2    6                                            
CONECT    2    3    1    8                                            
CONECT    3    2    4                                                 
CONECT    4    3    5                                                 
CONECT    5    4    6                                                 
CONECT    6    1    5                                                 
CONECT    7    1                                                      
CONECT    8    9   12    2                                            
CONECT    9    8   10                                                 
CONECT   10   11    9                                                 
CONECT   11   12   10                                                 
CONECT   12    8   11                                                 
MASTER        0    0    0    0    0    0    0    0   12    0   12    0
END
