# Supplementary material for: In silico pharmacological analysis of Tinospora cordifolia compounds targeting African swine fever virus B175L
Source: PLoS One. 2026 Jun 3;21(6):e0341938. doi: 10.1371/journal.pone.0341938 (PMC13232821; doi:10.1371/journal.pone.0341938)
Supplement: S2 File — (ZIP) [file pone.0341938.s008.zip › L4_minimised.pdb]

REMARK  2 active torsions:
REMARK  status: ('A' for Active; 'I' for Inactive)
REMARK    1  A    between atoms: C_1  and  C_2 
REMARK    2  A    between atoms: C_1  and  C_3 
COMPND    UNNAMED
AUTHOR    GENERATED BY OPEN BABEL 3.1.1
HETATM    1  C   UNL     1       0.993   0.086  -0.526  1.00  0.00           C  
HETATM    2  C   UNL     1      -0.188   0.172  -1.495  1.00  0.00           C  
HETATM    3  C   UNL     1      -1.096   0.241  -2.267  1.00  0.00           C  
HETATM    4  C   UNL     1       2.215   0.007   0.392  1.00  0.00           C  
HETATM    5  C   UNL     1       3.484  -0.064   1.244  1.00  0.00           C  
HETATM    6  C   UNL     1       4.790  -0.128   2.040  1.00  0.00           C  
HETATM    7  C   UNL     1       5.818  -0.176   2.641  1.00  0.00           C  
CONECT    1    2    4                                                 
CONECT    2    3    3    3    1                                       
CONECT    3    2    2    2                                            
CONECT    4    1    5                                                 
CONECT    5    6    4                                                 
CONECT    6    7    7    7    5                                       
CONECT    7    6    6    6                                            
MASTER        0    0    0    0    0    0    0    0    7    0    7    0
END
