# Supplementary material for: In silico pharmacological analysis of Tinospora cordifolia compounds targeting African swine fever virus B175L
Source: PLoS One. 2026 Jun 3;21(6):e0341938. doi: 10.1371/journal.pone.0341938 (PMC13232821; doi:10.1371/journal.pone.0341938)
Supplement: S2 File — (ZIP) [file pone.0341938.s008.zip › L42_minimised.pdb]

REMARK  2 active torsions:
REMARK  status: ('A' for Active; 'I' for Inactive)
REMARK    1  A    between atoms: N_5  and  C_8 
REMARK    2  A    between atoms: N_6  and  C_11 
COMPND    UNNAMED
AUTHOR    GENERATED BY OPEN BABEL 3.1.1
HETATM    1  N   UNL     1       0.238  -1.388   0.111  1.00  0.00           N  
HETATM    2  H   UNL     1       0.595  -2.167  -0.443  1.00  0.00           H  
HETATM    3  C   UNL     1      -0.201   1.528  -0.113  1.00  0.00           C  
HETATM    4  C   UNL     1       1.115   1.053   0.349  1.00  0.00           C  
HETATM    5  C   UNL     1      -0.999   0.529  -0.407  1.00  0.00           C  
HETATM    6  C   UNL     1      -0.827   2.845   0.280  1.00  0.00           C  
HETATM    7  C   UNL     1      -0.949  -0.896  -0.420  1.00  0.00           C  
HETATM    8  C   UNL     1       1.159  -0.259   0.402  1.00  0.00           C  
HETATM    9  N   UNL     1       2.279   1.868   0.122  1.00  0.00           N  
HETATM   10  O   UNL     1       2.252   2.675  -0.816  1.00  0.00           O  
HETATM   11  O   UNL     1       3.252   1.665   0.860  1.00  0.00           O  
HETATM   12  N   UNL     1      -1.732  -1.682  -1.262  1.00  0.00           N  
HETATM   13  H   UNL     1      -1.788  -2.664  -1.015  1.00  0.00           H  
HETATM   14  H   UNL     1      -2.646  -1.299  -1.485  1.00  0.00           H  
CONECT    1    7    2    8                                            
CONECT    2    1                                                      
CONECT    3    5    5    6    4                                       
CONECT    4    3    8    8    9                                       
CONECT    5    7    3    3                                            
CONECT    6    3                                                      
CONECT    7    5    1   12                                            
CONECT    8    1    4    4                                            
CONECT    9   11   11    4   10                                       
CONECT    9   10                                                      
CONECT   10    9    9                                                 
CONECT   11    9    9                                                 
CONECT   12   14   13    7                                            
CONECT   13   12                                                      
CONECT   14   12                                                      
MASTER        0    0    0    0    0    0    0    0   14    0   14    0
END
