# Supplementary material for: In silico pharmacological analysis of Tinospora cordifolia compounds targeting African swine fever virus B175L
Source: PLoS One. 2026 Jun 3;21(6):e0341938. doi: 10.1371/journal.pone.0341938 (PMC13232821; doi:10.1371/journal.pone.0341938)
Supplement: S2 File — (ZIP) [file pone.0341938.s008.zip › L6_minimised.pdb]

REMARK  4 active torsions:
REMARK  status: ('A' for Active; 'I' for Inactive)
REMARK    1  A    between atoms: O_2  and  C_10 
REMARK    2  A    between atoms: O_2  and  C_11 
REMARK    3  A    between atoms: N_5  and  C_7 
REMARK       I    between atoms: N_5  and  C_10 
REMARK    4  A    between atoms: C_11  and  C_12 
COMPND    UNNAMED
AUTHOR    GENERATED BY OPEN BABEL 3.1.1
HETATM    1  O   UNL     1       5.936   1.078  -3.433  1.00  0.00           O  
HETATM    2  N   UNL     1       4.824  -0.030  -1.823  1.00  0.00           N  
HETATM    3  C   UNL     1       5.976   0.305  -2.480  1.00  0.00           C  
HETATM    4  H   UNL     1       3.992   0.394  -2.219  1.00  0.00           H  
HETATM    5  O   UNL     1       7.107  -0.263  -1.973  1.00  0.00           O  
HETATM    6  C   UNL     1       8.248   0.305  -2.362  1.00  0.00           C  
HETATM    7  C   UNL     1       9.441   1.019  -2.676  1.00  0.00           C  
HETATM    8  C   UNL     1      10.291   1.384  -1.635  1.00  0.00           C  
HETATM    9  C   UNL     1      11.393   2.193  -1.888  1.00  0.00           C  
HETATM   10  C   UNL     1      11.642   2.642  -3.183  1.00  0.00           C  
HETATM   11  C   UNL     1      10.796   2.267  -4.226  1.00  0.00           C  
HETATM   12  C   UNL     1       9.690   1.457  -3.973  1.00  0.00           C  
HETATM   13  C   UNL     1       4.650  -0.777  -0.706  1.00  0.00           C  
HETATM   14  C   UNL     1       5.509  -1.519   0.089  1.00  0.00           C  
HETATM   15  O   UNL     1       5.023  -2.251   1.080  1.00  0.00           O  
HETATM   16  N   UNL     1       3.625  -1.915   0.982  1.00  0.00           N  
HETATM   17  C   UNL     1       3.337  -1.096  -0.110  1.00  0.00           C  
HETATM   18  H   UNL     1       2.941  -2.532   1.396  1.00  0.00           H  
HETATM   19  O   UNL     1       2.253  -0.741  -0.535  1.00  0.00           O  
CONECT    1    3    3                                                 
CONECT    2    4    3   13                                            
CONECT    3    5    2    1    1                                       
CONECT    4    2                                                      
CONECT    5    6    3                                                 
CONECT    6    7    5                                                 
CONECT    7   12   12    6    8                                       
CONECT    8    7    9    9                                            
CONECT    9   10    8    8                                            
CONECT   10   11   11    9                                            
CONECT   11   12   10   10                                            
CONECT   12   11    7    7                                            
CONECT   13   17   14    2                                            
CONECT   14   15   13                                                 
CONECT   15   16   14                                                 
CONECT   16   18   17   15                                            
CONECT   17   19   19   16   13                                       
CONECT   18   16                                                      
CONECT   19   17   17                                                 
MASTER        0    0    0    0    0    0    0    0   19    0   19    0
END
