# Supplementary material for: In silico pharmacological analysis of Tinospora cordifolia compounds targeting African swine fever virus B175L
Source: PLoS One. 2026 Jun 3;21(6):e0341938. doi: 10.1371/journal.pone.0341938 (PMC13232821; doi:10.1371/journal.pone.0341938)
Supplement: S2 File — (ZIP) [file pone.0341938.s008.zip › L65_minimised.pdb]

REMARK  6 active torsions:
REMARK  status: ('A' for Active; 'I' for Inactive)
REMARK    1  A    between atoms: O_1  and  C_10 
REMARK    2  A    between atoms: O_1  and  C_17 
REMARK    3  A    between atoms: O_3  and  C_17 
REMARK    4  A    between atoms: O_3  and  C_18 
REMARK    5  A    between atoms: O_4  and  C_19 
REMARK    6  A    between atoms: C_18  and  C_19 
COMPND    UNNAMED
AUTHOR    GENERATED BY OPEN BABEL 3.1.1
HETATM    1  O   UNL     1       1.276  -0.369   1.399  1.00  0.00           O  
HETATM    2  C   UNL     1       4.764  -1.025  -1.955  1.00  0.00           C  
HETATM    3  C   UNL     1       3.316  -0.788  -1.500  1.00  0.00           C  
HETATM    4  C   UNL     1       5.242   0.430  -2.440  1.00  0.00           C  
HETATM    5  C   UNL     1       3.076   0.711  -1.469  1.00  0.00           C  
HETATM    6  C   UNL     1       4.236   1.324  -1.980  1.00  0.00           C  
HETATM    7  C   UNL     1       4.890  -1.896  -3.225  1.00  0.00           C  
HETATM    8  C   UNL     1       5.629   0.312  -3.810  1.00  0.00           C  
HETATM    9  C   UNL     1       5.377  -1.091  -4.299  1.00  0.00           C  
HETATM   10  C   UNL     1       2.623  -1.288  -0.346  1.00  0.00           C  
HETATM   11  C   UNL     1       2.341   0.961  -0.272  1.00  0.00           C  
HETATM   12  C   UNL     1       5.686  -1.499  -0.796  1.00  0.00           C  
HETATM   13  C   UNL     1       2.002  -0.248   0.435  1.00  0.00           C  
HETATM   14  O   UNL     1       5.096  -3.257  -3.093  1.00  0.00           O  
HETATM   15  C   UNL     1       5.355  -3.864  -4.250  1.00  0.00           C  
HETATM   16  O   UNL     1       5.615  -4.475  -5.402  1.00  0.00           O  
HETATM   17  C   UNL     1       5.123  -5.709  -5.323  1.00  0.00           C  
HETATM   18  C   UNL     1       4.559  -7.136  -5.252  1.00  0.00           C  
HETATM   19  O   UNL     1       4.078  -8.373  -5.188  1.00  0.00           O  
HETATM   20  C   UNL     1       3.118  -8.498  -6.196  1.00  0.00           C  
CONECT    1   13   13                                                 
CONECT    2   12    3    7    4                                       
CONECT    3   10    2    5                                            
CONECT    4    2    6    8                                            
CONECT    5    3   11    6                                            
CONECT    6    5    4                                                 
CONECT    7    2    9   14                                            
CONECT    8    9    4                                                 
CONECT    9    7    8                                                 
CONECT   10   13    3                                                 
CONECT   11   13    5                                                 
CONECT   12    2                                                      
CONECT   13   10    1    1   11                                       
CONECT   14   15    7                                                 
CONECT   15   14   16                                                 
CONECT   16   17   15                                                 
CONECT   17   18   16                                                 
CONECT   18   17   19                                                 
CONECT   19   18   20                                                 
CONECT   20   19                                                      
MASTER        0    0    0    0    0    0    0    0   20    0   20    0
END
