# Supplementary material for: In silico pharmacological analysis of Tinospora cordifolia compounds targeting African swine fever virus B175L
Source: PLoS One. 2026 Jun 3;21(6):e0341938. doi: 10.1371/journal.pone.0341938 (PMC13232821; doi:10.1371/journal.pone.0341938)
Supplement: S2 File — (ZIP) [file pone.0341938.s008.zip › L9_minimised.pdb]

REMARK  7 active torsions:
REMARK  status: ('A' for Active; 'I' for Inactive)
REMARK    1  A    between atoms: N_1  and  N_2 
REMARK    2  A    between atoms: N_1  and  C_5 
REMARK    3  A    between atoms: N_2  and  C_6 
REMARK    4  A    between atoms: C_3  and  C_5 
REMARK    5  A    between atoms: C_3  and  C_7 
REMARK    6  A    between atoms: C_4  and  C_6 
REMARK    7  A    between atoms: C_4  and  C_8 
COMPND    UNNAMED
AUTHOR    GENERATED BY OPEN BABEL 3.1.1
HETATM    1  N   UNL     1       0.983  -0.391   0.279  1.00  0.00           N  
HETATM    2  H   UNL     1       1.871  -0.654   0.713  1.00  0.00           H  
HETATM    3  N   UNL     1       0.932  -0.734  -1.108  1.00  0.00           N  
HETATM    4  H   UNL     1       1.688  -0.304  -1.646  1.00  0.00           H  
HETATM    5  C   UNL     1       0.994  -2.186  -1.186  1.00  0.00           C  
HETATM    6  C   UNL     1       1.035  -3.715  -1.268  1.00  0.00           C  
HETATM    7  C   UNL     1       1.047  -5.245  -1.346  1.00  0.00           C  
HETATM    8  C   UNL     1       1.051  -6.776  -1.421  1.00  0.00           C  
HETATM    9  C   UNL     1       0.765   1.045   0.363  1.00  0.00           C  
HETATM   10  C   UNL     1       0.543   2.557   0.454  1.00  0.00           C  
HETATM   11  C   UNL     1       0.324   4.072   0.537  1.00  0.00           C  
HETATM   12  C   UNL     1       0.123   5.588   0.617  1.00  0.00           C  
CONECT    1    9    3    2                                            
CONECT    2    1                                                      
CONECT    3    4    1    5                                            
CONECT    4    3                                                      
CONECT    5    6    3                                                 
CONECT    6    7    5                                                 
CONECT    7    8    6                                                 
CONECT    8    7                                                      
CONECT    9   10    1                                                 
CONECT   10   11    9                                                 
CONECT   11   12   10                                                 
CONECT   12   11                                                      
MASTER        0    0    0    0    0    0    0    0   12    0   12    0
END
